# Supplementary material for: Two Novel Transcriptional Regulators Are Essential for Infection-related Morphogenesis and Pathogenicity of the Rice Blast Fungus Magnaporthe oryzae
Source: PLoS Pathog. 2011 Dec 1;7(12):e1002385. doi: 10.1371/journal.ppat.1002385 (PMC3228794; doi:10.1371/journal.ppat.1002385)
Supplement: Table S3 — SAGE analysis of gene expression regulated by deletion of MoSOM1 in Magnaporthe oryzae . (XLS) [file ppat.1002385.s015.xls]

## Sheet: Fig S3 (Som1 vs Guy11)
Table S3. SAGE analysis of gene expression regulated by deletion of MoSOM1 in Magnaporthe oryzae.
Gene	log2 Ratio (Δmosom1/Guy11)	P-Value	Description	GO Component	GO Function	GO Process	BLAST nr
MGG_02246	11.924	2.22e-16	conserved hypothetical protein (633 nt)	-	-	-	-
MGG_00389	11.788	2.22e-16	predicted protein (432 nt)	-	-	-	-
MGG_02977	11.442	2.22e-16	predicted protein (1809 nt)	-	-	-	-
MGG_10913	11.086	2.22e-16	retinol dehydrogenase 12 (936 nt)	-	-	-	gi|227881604|ref|ZP_03999466.1|/2.38995e-33/dehydrogenase of unknown specificity similar to short-chain alcohol dehydrogenase [Halogeometricum borinquense DSM 11551]
MGG_09156	10.382	2.22e-15	ent-kaurene oxidase (1582 nt)	-	-	-	gi|226308490|ref|YP_002768450.1|/9.05123e-12/cytochrome P450 [Rhodococcus erythropolis PR4]
MGG_02201	10.382	2.22e-15	endothiapepsin (1290 nt)	-	-	-	-
MGG_15452	10.35	4.66e-15	conserved hypothetical protein (1882 nt)	-	GO:0003824//catalytic activity	-	gi|266627458|ref|ZP_06120387.1|/1.77572e-128/glycosyl hydrolase family 88 [Caulobacter segnis ATCC 21756]
MGG_00822	10.067	1.61e-12	predicted protein (1067 nt)	-	-	-	gi|170739597|ref|YP_001768252.1|/4.71234e-07/hypothetical protein M446_1300 [Methylobacterium sp. 4-46]
MGG_04925	9.987	6.96e-12	predicted protein (597 nt)	-	-	-	-
MGG_02061	9.902	3.01e-11	conserved hypothetical protein (2124 nt)	-	GO:0003824//catalytic activity	-	gi|163762469|ref|ZP_02169534.1|/7.54764e-14/Serine/threonine protein kinase-like protein [Bacillus selenitireducens MLS10]
MGG_04669	9.812	1.31e-10	predicted protein (2723 nt)	-	-	-	-
MGG_02295	9.812	1.31e-10	amine oxidase (1462 nt)	-	-	-	-
MGG_09829	9.765	2.72e-10	predicted protein (3033 nt)	-	-	-	-
MGG_08462	9.765	2.72e-10	hypothetical protein (1348 nt)	-	-	-	-
MGG_06926	9.716	5.65e-10	cyclopropane-fatty-acyl-phospholipid synthase (1307 nt)	-	-	-	gi|187921709|ref|YP_001890741.1|/5.39564e-89/Methyltransferase type 11 [Burkholderia phytofirmans PsJN]
MGG_03545	9.665	1.18e-09	conserved hypothetical protein (2367 nt)	-	-	-	-
MGG_10740	9.558	5.1e-09	sm snRNP core protein Smg1 (572 nt)	-	-	-	-
MGG_03899	9.558	5.1e-09	conserved hypothetical protein (4401 nt)	-	-	-	-
MGG_14806	9.558	5.1e-09	conserved hypothetical protein (3548 nt)	-	-	-	-
MGG_00097	9.558	5.1e-09	conserved hypothetical protein (1103 nt)	-	-	-	gi|124004107|ref|ZP_01688954.1|/5.23351e-57/alcohol dehydrogenase, NADP+ [Microscilla marina ATCC 23134]
MGG_14195	9.502	1.06e-08	predicted protein (575 nt)	-	-	-	-
MGG_14291	9.502	1.06e-08	beta-lactamase family protein (2062 nt)	-	-	-	gi|283839092|ref|ZP_06356642.1|/3.87748e-09/beta-lactamase [Rhodopseudomonas palustris DX-1]
MGG_15141	9.443	2.21e-08	predicted protein (1207 nt)	-	-	-	-
MGG_10531	9.443	2.21e-08	predicted protein (552 nt)	-	-	-	-
MGG_11144	9.382	4.59e-08	chaperone protein dnaJ (1916 nt)	-	-	-	gi|116492663|ref|YP_804398.1|/7.99802e-52/DnaJ-like molecular chaperone [Pediococcus pentosaceus ATCC 25745]
MGG_11188	9.382	4.59e-08	hypothetical protein (2523 nt)	-	-	-	-
MGG_12222	9.382	4.59e-08	F-box domain-containing protein (1502 nt)	-	-	-	-
MGG_15074	9.382	4.59e-08	conserved hypothetical protein (987 nt)	-	-	-	-
MGG_14308	9.382	4.59e-08	conserved hypothetical protein (2123 nt)	-	-	-	gi|87312048|ref|ZP_01094155.1|/3.49174e-19/hypothetical protein DSM3645_15110 [Blastopirellula marina DSM 3645]
MGG_09511	9.317	9.56e-08	2-nitropropane dioxygenase (1949 nt)	-	GO:0016491//oxidoreductase activity	-	gi|116694708|ref|YP_728919.1|/7.42775e-37/dioxygenase related to 2-nitropropane dioxygenase [Ralstonia eutropha H16]
MGG_03595	9.317	9.56e-08	G2/mitotic-specific cyclin-B1 (1293 nt)	-	-	-	-
MGG_11399	9.317	9.56e-08	sterol-4-alpha-carboxylate 3-dehydrogenase (1206 nt)	-	-	-	gi|216809|dbj|BAA14290.1|/7.59244e-28/NAD(P)-dependent cholesterol dehydrogenase [Nocardia sp.]
MGG_06117	9.25	1.99e-07	conserved hypothetical protein (4081 nt)	-	-	-	-
MGG_02935	9.25	1.99e-07	conserved hypothetical protein (2289 nt)	-	-	-	-
MGG_08138	9.25	1.99e-07	glutamyl-tRNA synthetase (771 nt)	-	-	-	gi|92114651|ref|YP_574579.1|/2.57613e-37/hypothetical protein Csal_2533 [Chromohalobacter salexigens DSM 3043]
MGG_13529	9.18	4.14e-07	hypothetical protein (523 nt)	-	-	-	-
MGG_00385	9.18	4.14e-07	L-aminoadipate-semialdehyde dehydrogenase (3234 nt)	-	-	-	gi|219558593|ref|ZP_03537669.1|/5.61435e-19/fatty-acid-CoA ligase fadD9 [Mycobacterium tuberculosis T17]
MGG_04021	9.18	4.14e-07	conserved hypothetical protein (1941 nt)	-	-	-	-
MGG_12552	9.18	4.14e-07	hypothetical protein (719 nt)	-	-	-	-
MGG_05489	9.106	8.61e-07	endo-1,3(4)-beta-glucanase 1 (2373 nt)	-	GO:0016787//hydrolase activity	-	gi|162455385|ref|YP_001617752.1|/1.30924e-54/hypothetical protein sce7103 [Sorangium cellulosum 'So ce 56']
MGG_03066	9.106	8.61e-07	conserved hypothetical protein (1183 nt)	-	-	-	-
MGG_07063	9.028	1.79e-06	conserved hypothetical protein (2026 nt)	-	-	-	-
MGG_07609	9.028	1.79e-06	predicted protein (928 nt)	-	-	-	-
MGG_09431	8.945	3.73e-06	predicted protein (1419 nt)	-	-	-	-
MGG_13346	8.945	3.73e-06	predicted protein (782 nt)	-	-	-	-
MGG_04348	8.945	3.73e-06	pectate lyase (1228 nt)	-	GO:0003824//catalytic activity	-	gi|194016476|ref|ZP_03055090.1|/7.80647e-37/pectate lyase [Bacillus pumilus ATCC 7061]
MGG_03902	8.945	3.73e-06	hypothetical protein (699 nt)	-	-	-	-
MGG_15396	8.945	3.73e-06	predicted protein (1248 nt)	-	-	-	-
MGG_14904	8.858	7.76e-06	histidinol-phosphate aminotransferase (1322 nt)	-	GO:0016740//transferase activity	GO:0008152//metabolic process	gi|255533078|ref|YP_003093450.1|/3.02765e-57/histidinol-phosphate aminotransferase [Pedobacter heparinus DSM 2366]
MGG_08823	8.858	7.76e-06	conserved hypothetical protein (1596 nt)	-	-	-	-
MGG_03994	8.858	7.76e-06	importin alpha re-exporter (3386 nt)	-	-	-	-
MGG_12574	8.858	7.76e-06	aspartyl-tRNA synthetase (1801 nt)	-	GO:0003824//catalytic activity	-	gi|229085162|ref|ZP_04217409.1|/9.13495e-51/Aspartyl/asparaginyl-tRNA synthetase [Bacillus cereus Rock3-44]
MGG_07424	8.858	7.76e-06	conserved hypothetical protein (857 nt)	-	-	-	-
MGG_02310	8.858	7.76e-06	predicted protein (1383 nt)	-	-	-	-
MGG_12345	8.858	7.76e-06	conserved hypothetical protein (2162 nt)	-	-	-	-
MGG_06190	8.858	7.76e-06	DNA-3-methyladenine glycosylase (1258 nt)	-	-	-	gi|224824974|ref|ZP_03698080.1|/7.74894e-23/HhH-GPD family protein [Lutiella nitroferrum 2002]
MGG_12820	8.858	7.76e-06	conserved hypothetical protein (615 nt)	-	-	-	-
MGG_08694	8.765	1.62e-05	conserved hypothetical protein (1332 nt)	-	-	-	-
MGG_08044	8.765	1.62e-05	conserved hypothetical protein (1192 nt)	-	-	-	-
MGG_11876	8.765	1.62e-05	sugar transporter STL1 (2040 nt)	-	-	-	gi|161831052|ref|YP_001596292.1|/5.00249e-44/D-xylose-proton symporter [Coxiella burnetii RSA 331]
MGG_00190	8.765	1.62e-05	conserved hypothetical protein (1444 nt)	-	-	-	-
MGG_13971	8.765	1.62e-05	DUF563 domain-containing protein (1396 nt)	-	-	-	-
MGG_10109	8.665	3.36e-05	conserved hypothetical protein (776 nt)	-	-	-	gi|254386662|ref|ZP_05001958.1|/1.12342e-12/conserved hypothetical protein [Streptomyces sp. Mg1]
MGG_08751	8.665	3.36e-05	predicted protein (4464 nt)	-	-	-	-
MGG_03880	8.665	3.36e-05	alcohol dehydrogenase 1 (1274 nt)	-	-	-	gi|148256610|ref|YP_001241195.1|/2.76582e-68/alcohol dehydrogenase [Bradyrhizobium sp. BTAi1]
MGG_08845	8.665	3.36e-05	conserved hypothetical protein (1272 nt)	-	-	-	-
MGG_08851	8.665	3.36e-05	phosphatidyl synthase (1701 nt)	-	GO:0016740//transferase activity	-	gi|86749610|ref|YP_486106.1|/2.58405e-14/CDP-alcohol phosphatidyltransferase [Rhodopseudomonas palustris HaA2]
MGG_05807	8.665	3.36e-05	conserved hypothetical protein (1428 nt)	-	-	-	-
MGG_03418	8.665	3.36e-05	acyl-CoA dehydrogenase (2052 nt)	-	-	-	gi|103487794|ref|YP_617355.1|/9.22974e-86/acyl-CoA dehydrogenase-like protein [Sphingopyxis alaskensis RB2256]
MGG_00953	8.665	3.36e-05	conserved hypothetical protein (1181 nt)	-	-	-	-
MGG_06195	8.665	3.36e-05	predicted protein (1750 nt)	-	-	-	-
MGG_09869	8.558	7e-05	start control protein cdc10 (2603 nt)	-	-	-	gi|229582572|ref|YP_002840971.1|/7.80459e-08/Ankyrin [Sulfolobus islandicus Y.N.15.51]
MGG_08954	8.558	7e-05	glycosyltransferase family 28 N-terminal domain-containing protein (3282 nt)	-	-	-	gi|269128946|ref|YP_003302316.1|/2.42617e-37/glycosyl transferase family 28 [Thermomonospora curvata DSM 43183]
MGG_02060	8.558	7e-05	aromatic amino acid aminotransferase (1384 nt)	-	GO:0003824//catalytic activity	-	gi|225575205|ref|ZP_03783815.1|/1.66673e-13/hypothetical protein RUMHYD_03294 [Blautia hydrogenotrophica DSM 10507]
MGG_04978	8.558	7e-05	S-phase kinase-associated protein 1A (793 nt)	-	-	-	-
MGG_03615	8.558	7e-05	conserved hypothetical protein (728 nt)	-	-	-	-
MGG_11075	8.558	7e-05	ent-kaurene oxidase (1955 nt)	-	-	-	gi|149923658|ref|ZP_01912054.1|/1.46546e-08/cytochrome P450 [Plesiocystis pacifica SIR-1]
MGG_08209	8.558	7e-05	hypothetical protein (1225 nt)	-	-	-	-
MGG_08119	8.558	7e-05	predicted protein (968 nt)	-	-	-	-
MGG_06087	8.558	7e-05	conserved hypothetical protein (1955 nt)	-	-	-	-
MGG_12479	8.443	0.000145637	ent-kaurene oxidase (1912 nt)	-	-	-	gi|262203658|ref|YP_003274866.1|/2.7092e-07/cytochrome P450 [Gordonia bronchialis DSM 43247]
MGG_14710	8.443	0.000145637	predicted protein (1281 nt)	-	-	-	-
MGG_00272	8.443	0.000145637	conserved hypothetical protein (995 nt)	-	-	-	-
MGG_01012	8.443	0.000145637	ISWI chromatin-remodeling complex ATPase ISW2 (3702 nt)	-	GO:0003824//catalytic activity;GO:0005488//binding	-	gi|222528088|ref|YP_002571970.1|/4.13585e-82/Non-specific serine/threonine protein kinase [Anaerocellum thermophilum DSM 6725]
MGG_03668	8.443	0.000145637	importin subunit beta-1 (3053 nt)	-	-	-	-
MGG_04407	8.443	0.000145637	cation efflux family protein (1504 nt)	-	-	-	-
MGG_05319	8.443	0.000145637	DnaJ domain-containing protein (2369 nt)	GO:0005737//cytoplasm	GO:0009055//electron carrier activity;GO:0031072//heat shock protein binding;GO:0020037//heme binding;GO:0005524//ATP binding;GO:0051082//unfolded protein binding;GO:0008270//zinc ion binding	GO:0006260//DNA replication;GO:0006457//protein folding;GO:0009408//response to heat	gi|164686293|ref|ZP_02210323.1|/7.48053e-18/hypothetical protein CLOBAR_02731 [Clostridium bartlettii DSM 16795]
MGG_04071	8.443	0.000145637	hypothetical protein (425 nt)	-	-	-	-
MGG_02882	8.443	0.000145637	hypothetical protein (1565 nt)	-	-	-	-
MGG_04530	8.443	0.000145637	conserved hypothetical protein (731 nt)	-	-	-	-
MGG_04477	8.317	0.000303084	DNA-directed RNA polymerase III subunit RPC1 (4371 nt)	-	-	-	gi|124028420|ref|YP_001013740.1|/0/DNA-directed RNA polymerase subunit alpha [Hyperthermus butylicus DSM 5456]
MGG_04864	8.317	0.000303084	allantoin permease (1852 nt)	-	-	-	gi|108803075|ref|YP_643012.1|/5.00528e-51/NCS1 nucleoside transporter [Rubrobacter xylanophilus DSM 9941]
MGG_01711	8.317	0.000303084	mitochondrial division protein 1 (2246 nt)	-	-	-	gi|75909029|ref|YP_323325.1|/1.31858e-24/WD-40 repeat-containing protein [Anabaena variabilis ATCC 29413]
MGG_06522	8.317	0.000303084	ATP-dependent RNA helicase HAS1 (1841 nt)	-	-	-	gi|239995610|ref|ZP_04716134.1|/5.15307e-55/ATP-dependent RNA helicase RhlE [Alteromonas macleodii ATCC 27126]
MGG_02101	8.317	0.000303084	conserved hypothetical protein (1259 nt)	-	-	-	gi|159896703|ref|YP_001542950.1|/2.95828e-06/methyltransferase type 11 [Herpetosiphon aurantiacus ATCC 23779]
MGG_00566	8.317	0.000303084	conserved hypothetical protein (1191 nt)	-	-	-	gi|229582572|ref|YP_002840971.1|/1.08089e-10/Ankyrin [Sulfolobus islandicus Y.N.15.51]
MGG_00271	8.317	0.000303084	conserved hypothetical protein (1075 nt)	-	-	-	-
MGG_11429	8.317	0.000303084	oligonucleotide transporter (2575 nt)	-	-	-	gi|262198177|ref|YP_003269386.1|/6.80236e-18/oligopeptide transporter, OPT superfamily [Haliangium ochraceum DSM 14365]
MGG_04382	8.317	0.000303084	hypothetical protein (532 nt)	-	-	-	-
MGG_00672	8.317	0.000303084	C6 zinc finger domain-containing protein (2414 nt)	-	-	-	-
MGG_14513	8.317	0.000303084	conserved hypothetical protein (1478 nt)	-	-	-	-
MGG_02543	8.317	0.000303084	conserved hypothetical protein (777 nt)	-	-	-	gi|182434178|ref|YP_001821897.1|/4.19653e-19/hypothetical protein SGR_385 [Streptomyces griseus subsp. griseus NBRC 13350]
MGG_00441	8.317	0.000303084	predicted protein (1406 nt)	-	-	-	-
MGG_11672	8.317	0.000303084	ATP-dependent rRNA helicase rrp3 (1762 nt)	-	GO:0016787//hydrolase activity;GO:0005488//binding	-	gi|150002994|ref|YP_001297738.1|/2.46514e-63/ATP-dependent RNA helicase DeaD [Bacteroides vulgatus ATCC 8482]
MGG_07545	8.317	0.000303084	CTP synthase (2029 nt)	-	GO:0003824//catalytic activity	-	gi|254166806|ref|ZP_04873660.1|/8.43588e-128/CTP synthase [Aciduliprofundum boonei T469]
MGG_05411	8.317	0.000303084	predicted protein (2196 nt)	-	-	-	-
MGG_09254	8.317	0.000303084	20S-pre-rRNA D-site endonuclease NOB1 (1404 nt)	-	-	-	gi|14590587|ref|NP_142655.1|/2.63288e-06/hypothetical protein PH0709 [Pyrococcus horikoshii OT3]
MGG_06090	8.317	0.000303084	conserved hypothetical protein (3359 nt)	-	-	-	-
MGG_09208	8.317	0.000303084	transportin-2 (3136 nt)	-	-	-	-
MGG_14307	8.122	5.34e-05	L-ascorbate oxidase (2029 nt)	-	GO:0003824//catalytic activity	-	gi|120553069|ref|YP_957420.1|/4.75584e-26/CopA family copper resistance protein [Marinobacter aquaeolei VT8]
MGG_11021	7.936	0.000123735	conserved hypothetical protein (2061 nt)	-	-	-	gi|158425032|ref|YP_001526324.1|/5.17325e-36/ATPase [Azorhizobium caulinodans ORS 571]
MGG_13993	7.558	8.23e-05	conserved hypothetical protein (1147 nt)	-	-	-	-
MGG_00755	6.775	0.000123735	indoleamine 2,3-dioxygenase family protein (2036 nt)	-	-	-	gi|91219633|ref|ZP_01256234.1|/1.06838e-09/hypothetical protein P700755_21756 [Psychroflexus torquis ATCC 700755]
MGG_15267	6.507	8.23e-05	hypothetical protein (539 nt)	-	-	-	-
MGG_10327	6.055	0	conserved hypothetical protein (2544 nt)	-	-	-	gi|237748558|ref|ZP_04579038.1|/1.3292e-36/AAA family ATPase [Oxalobacter formigenes OXCC13]
MGG_09241	6.045	0.000123735	predicted protein (1747 nt)	-	-	-	-
MGG_06211	5.717	0.000123735	striatin Pro11 (3341 nt)	-	-	-	gi|254412090|ref|ZP_05025865.1|/4.32957e-06/hypothetical protein MC7420_5479 [Microcoleus chthonoplastes PCC 7420]
MGG_04346	5.529	7.58e-07	sterol 24-C-methyltransferase (1460 nt)	-	-	-	gi|156740638|ref|YP_001430767.1|/1.91329e-23/methyltransferase type 11 [Roseiflexus castenholzii DSM 13941]
MGG_04577	5.369	0.000123735	DNA polymerase lambda (2626 nt)	-	-	-	gi|15678578|ref|NP_275693.1|/9.00709e-12/DNA-dependent DNA polymerase family X protein [Methanothermobacter thermautotrophicus str. Delta H]
MGG_11754	5.295	1.7e-12	heavy metal tolerance protein (2188 nt)	-	GO:0016787//hydrolase activity	-	gi|238758056|ref|ZP_04619237.1|/5.12629e-66/ABC transporter related [Yersinia aldovae ATCC 35236]
MGG_04777	5.252	0.000123735	antibiotic biosynthesis monooxygenase (647 nt)	-	-	-	gi|186472808|ref|YP_001860150.1|/9.87991e-47/antibiotic biosynthesis monooxygenase [Burkholderia phymatum STM815]
MGG_04240	5.211	0.000123735	monooxygenase FAD-binding (1438 nt)	-	-	-	gi|269929274|ref|YP_003321595.1|/1.13754e-20/Zeaxanthin epoxidase [Sphaerobacter thermophilus DSM 20745]
MGG_05128	5.12	0	dicarboxylic amino acid permease (2339 nt)	-	-	-	gi|150015674|ref|YP_001307928.1|/2.37415e-52/amino acid permease-associated region [Clostridium beijerinckii NCIMB 8052]
MGG_07765	5.039	3.34e-05	conserved hypothetical protein (2933 nt)	-	-	-	-
MGG_09898	5.033	0.000123735	adenylate cyclase (7154 nt)	-	-	GO:0009987//cellular process	gi|254424572|ref|ZP_05038290.1|/1.09051e-33/Miro-like protein [Synechococcus sp. PCC 7335]
MGG_05926	4.961	3.34e-05	conserved hypothetical protein (1279 nt)	-	-	-	-
MGG_11809	4.936	0.000123735	conserved hypothetical protein (2271 nt)	-	-	-	-
MGG_11537	4.91	0.000123735	conserved hypothetical protein (1636 nt)	-	-	-	-
MGG_05994	4.875	2.03e-05	predicted protein (4038 nt)	-	-	-	-
MGG_08440	4.862	1.34e-06	trichothecene 3-O-acetyltransferase (1428 nt)	-	-	-	-
MGG_00109	4.858	5.34e-05	conserved hypothetical protein (2492 nt)	-	-	-	gi|162447011|ref|YP_001620143.1|/9.34797e-11/anion arsB family permease [Acholeplasma laidlawii PG-8A]
MGG_00942	4.839	8.23e-05	branched-chain-amino-acid aminotransferase, mitochondrial precursor (1413 nt)	-	-	-	gi|258596644|ref|ZP_05711343.1|/3.90333e-50/branched-chain amino acid aminotransferase [Desulfurivibrio alkaliphilus AHT2]
MGG_04040	4.747	0.000123735	pre-mRNA-splicing factor ATP-dependent RNA helicase PRP43 (3669 nt)	-	-	-	gi|145594257|ref|YP_001158554.1|/7.47848e-76/ATP-dependent helicase HrpA [Salinispora tropica CNB-440]
MGG_08130	4.658	0.000123735	conserved hypothetical protein (2769 nt)	-	-	-	-
MGG_07251	4.658	0.000123735	predicted protein (746 nt)	-	-	-	-
MGG_08817	4.538	2.03e-05	conserved hypothetical protein (798 nt)	-	-	-	-
MGG_02781	4.529	0.000123735	conserved hypothetical protein (4354 nt)	-	-	-	-
MGG_12580	4.467	1.34e-06	conserved hypothetical protein (3191 nt)	-	-	-	-
MGG_09096	4.461	0.000123735	conserved hypothetical protein (4029 nt)	-	-	-	-
MGG_10136	4.461	0.000123735	conserved hypothetical protein (1172 nt)	-	-	-	-
MGG_12230	4.397	2.03e-05	hypothetical protein (675 nt)	-	-	-	-
MGG_06096	4.382	4.26e-07	tRNA wybutosine-synthesizing protein 1 (2445 nt)	-	-	-	gi|255513446|gb|EET89712.1|/1.0318e-54/Radical SAM domain protein [Candidatus Micrarchaeum acidiphilum ARMAN-2]
MGG_05980	4.353	0	pyridoxine biosynthesis protein PDX1 (1308 nt)	-	GO:0003824//catalytic activity	GO:0008152//metabolic process	gi|159900325|ref|YP_001546572.1|/7.25786e-104/pyridoxine biosynthesis protein [Herpetosiphon aurantiacus ATCC 23779]
MGG_03299	4.291	8.23e-05	inorganic phosphate transporter PHO84 (2204 nt)	-	-	-	gi|48477165|ref|YP_022871.1|/1.88889e-50/phosphate transporter [Picrophilus torridus DSM 9790]
MGG_00370	4.236	8.23e-05	pre-mRNA-splicing factor cwc-21 (800 nt)	-	-	-	-
MGG_00045	4.232	0.000123736	general alpha-glucoside permease (2325 nt)	-	-	-	gi|154687533|ref|YP_001422694.1|/3.63516e-09/AraE family aromatic acid exporter [Bacillus amyloliquefaciens FZB42]
MGG_10879	4.208	8.23e-05	bifunctional P-450:NADPH-P450 reductase (3623 nt)	-	GO:0005488//binding;GO:0016491//oxidoreductase activity	-	gi|78059919|ref|YP_366494.1|/0/cytochrome P450 [Burkholderia sp. 383]
MGG_05035	4.203	5.34e-05	predicted protein (650 nt)	-	-	-	-
MGG_01448	4.191	0.000123738	N2,N2-dimethylguanosine tRNA methyltransferase (2413 nt)	-	-	-	gi|76800752|ref|YP_325760.1|/8.73636e-22/N(2),N(2)-dimethylguanosine tRNA methyltransferase [Natronomonas pharaonis DSM 2160]
MGG_11682	4.151	1.11e-09	phenylacetone monooxygenase (1824 nt)	-	GO:0016491//oxidoreductase activity	-	gi|163797366|ref|ZP_02191318.1|/8.54209e-145/Cyclohexanone monooxygenase [alpha proteobacterium BAL199]
MGG_15063	4.091	8.23e-05	predicted protein (621 nt)	-	-	-	-
MGG_04938	4.061	4.26e-07	C-3 sterol dehydrogenase/C-4 decarboxylase family protein (1270 nt)	-	-	-	gi|149178706|ref|ZP_01857290.1|/4.04516e-11/hypothetical protein PM8797T_01754 [Planctomyces maris DSM 8797]
MGG_01807	4.057	0.000123756	NEDD8-conjugating enzyme UBC12 (1206 nt)	-	-	-	-
MGG_01391	4.032	4.26e-07	ent-kaurene oxidase (2562 nt)	-	-	-	gi|149923658|ref|ZP_01912054.1|/5.30807e-09/cytochrome P450 [Plesiocystis pacifica SIR-1]
MGG_04026	4.01	0.000123776	conserved hypothetical protein (882 nt)	-	-	-	-
MGG_02113	3.962	8.23e-05	cupin domain-containing protein (1097 nt)	-	-	-	gi|254514772|ref|ZP_05126833.1|/4.2942e-19/cupin 2, conserved barrel domain protein [gamma proteobacterium NOR5-3]
MGG_00620	3.955	7.09e-06	N-acetylglucosamine-6-phosphate deacetylase (1984 nt)	-	-	-	gi|108803503|ref|YP_643440.1|/6.43056e-47/N-acetylglucosamine 6-phosphate deacetylase [Rubrobacter xylanophilus DSM 9941]
MGG_04595	3.934	4.26e-07	hypothetical protein (830 nt)	-	-	-	-
MGG_03703	3.91	0.000123892	conserved hypothetical protein (3006 nt)	-	-	-	-
MGG_15188	3.91	0.000123892	conserved hypothetical protein (732 nt)	-	-	-	-
MGG_10716	3.907	0	conserved hypothetical protein (540 nt)	-	-	-	-
MGG_06121	3.905	0	DUF455 domain-containing protein (3717 nt)	-	-	-	gi|115378897|ref|ZP_01466034.1|/5.72582e-15/endonuclease/exonuclease/phosphatase family [Stigmatella aurantiaca DW4/3-1]
MGG_00834	3.904	7.09e-06	hypothetical protein (1066 nt)	-	-	-	-
MGG_14928	3.904	7.09e-06	conserved hypothetical protein (2002 nt)	-	-	-	-
MGG_14171	3.894	8.23e-05	L-serine dehydratase (1299 nt)	-	GO:0016829//lyase activity	-	gi|260219637|emb|CBA26482.1|/8.89609e-43/L-serine dehydratase [Curvibacter putative symbiont of Hydra magnipapillata]
MGG_04975	3.879	3.34e-05	alcohol dehydrogenase (1291 nt)	-	-	-	gi|51492583|ref|YP_067880.1|/1.99933e-11/putative zinc-binding dehydrogenase [Aeromonas punctata]
MGG_02183	3.871	5.34e-05	helicase swr-1 (5739 nt)	-	GO:0005488//binding	-	gi|255256265|ref|ZP_05335728.1|/2.1386e-48/Non-specific serine/threonine protein kinase [Thermoanaerobacterium thermosaccharolyticum DSM 571]
MGG_11427	3.858	8.23e-05	intracellular protein transport protein (UsoA) (3227 nt)	-	-	-	gi|47568779|ref|ZP_00239474.1|/7.09582e-06/extracellular protein, putative [Bacillus cereus G9241]
MGG_12548	3.836	3.34e-05	conserved hypothetical protein (1679 nt)	-	-	-	-
MGG_11448	3.83	2.03e-05	mitochondrial chaperone BCS1 (2423 nt)	-	GO:0016787//hydrolase activity	-	gi|94969268|ref|YP_591316.1|/7.16245e-32/AAA ATPase [Candidatus Koribacter versatilis Ellin345]
MGG_04876	3.824	7.09e-06	succinate dehydrogenase cytochrome B subunit (899 nt)	-	-	-	gi|188583472|ref|YP_001926917.1|/3.60611e-07/succinate dehydrogenase, cytochrome b556 subunit [Methylobacterium populi BJ001]
MGG_07465	3.812	2.03e-05	periodic tryptophan protein 2 (2811 nt)	-	-	-	gi|186681693|ref|YP_001864889.1|/3.5284e-46/WD-40 repeat-containing protein [Nostoc punctiforme PCC 73102]
MGG_03983	3.81	7.09e-06	Hsp70 nucleotide exchange factor FES1 (767 nt)	-	-	-	-
MGG_05812	3.81	7.09e-06	phosphomevalonate kinase (1497 nt)	-	-	-	-
MGG_04900	3.804	0.000124331	alkaline phosphatase (2308 nt)	-	-	-	gi|227498553|ref|ZP_03928697.1|/5.31472e-53/alkaline phosphatase [Acidaminococcus sp. D21]
MGG_01433	3.791	3.34e-05	elongation factor G (2423 nt)	-	-	-	gi|271962629|ref|YP_003336825.1|/3.38755e-82/translation elongation factor G [Streptosporangium roseum DSM 43021]
MGG_15285	3.776	9.93e-11	conserved hypothetical protein (3020 nt)	-	-	-	-
MGG_01990	3.768	5.13e-14	b-ZIP transcription factor IDI-4 (1005 nt)	-	-	-	-
MGG_06984	3.747	0.000124893	DNA-directed RNA polymerase III subunit RPC2 (3613 nt)	-	-	-	gi|401018|sp|P31814.1|RPOB_THECE/0/RecName: Full=DNA-directed RNA polymerase subunit B
MGG_02401	3.745	3.34e-05	conserved hypothetical protein (1950 nt)	-	-	-	-
MGG_10432	3.745	3.34e-05	conserved hypothetical protein (471 nt)	-	-	-	-
MGG_04426	3.744	9.19e-12	conserved hypothetical protein (822 nt)	-	-	-	gi|168333978|ref|ZP_02692202.1|/1.5281e-19/putative endoribonuclease L-PSP [Epulopiscium sp. 'N.t. morphotype B']
MGG_03375	3.735	3.55e-13	isotrichodermin C-15 hydroxylase (2078 nt)	-	-	-	gi|75908202|ref|YP_322498.1|/1.86539e-17/cytochrome P450 [Anabaena variabilis ATCC 29413]
MGG_06298	3.678	4.09e-14	hypothetical protein (1526 nt)	-	-	-	-
MGG_00658	3.676	2.03e-05	conserved hypothetical protein (828 nt)	-	-	-	-
MGG_05151	3.671	5.34e-05	NMDA receptor-regulated protein 1 (2692 nt)	-	-	-	gi|73671072|ref|YP_307087.1|/1.17083e-14/TPR domain-containing protein [Methanosarcina barkeri str. Fusaro]
MGG_03254	3.671	5.34e-05	TBC1 domain family member 10A (3931 nt)	-	-	-	-
MGG_08563	3.671	5.34e-05	conserved hypothetical protein (687 nt)	-	-	-	-
MGG_05976	3.671	5.34e-05	transesterase (1385 nt)	-	-	-	gi|90421980|ref|YP_530350.1|/2.8233e-37/beta-lactamase [Rhodopseudomonas palustris BisB18]
MGG_03026	3.665	8.23e-05	G2-specific protein kinase nim-1 (1945 nt)	-	GO:0005488//binding	-	gi|163841247|ref|YP_001625652.1|/3.58009e-15/serine/threonine protein kinase [Renibacterium salmoninarum ATCC 33209]
MGG_10614	3.656	2.03e-05	isoflavone reductase family protein (1041 nt)	-	-	-	-
MGG_04652	3.648	1.65e-11	DNA-directed RNA polymerase II subunit RPB1 (5874 nt)	-	-	-	gi|15920465|ref|NP_376134.1|/0/DNA-directed RNA polymerase subunit alpha [Sulfolobus tokodaii str. 7]
MGG_10168	3.64	5.34e-05	predicted protein (2267 nt)	-	-	-	-
MGG_15049	3.627	0.000128072	predicted protein (2014 nt)	-	-	-	-
MGG_09920	3.627	0.000128072	cytochrome P450 52A5 (1770 nt)	-	-	-	gi|223936725|ref|ZP_03628635.1|/2.2093e-24/cytochrome P450 [bacterium Ellin514]
MGG_12944	3.624	8.23e-05	serine/threonine-protein kinase prp4 (3714 nt)	-	-	-	gi|269128898|ref|YP_003302268.1|/1.40903e-13/serine/threonine protein kinase [Thermomonospora curvata DSM 43183]
MGG_06640	3.624	8.23e-05	conserved hypothetical protein (806 nt)	-	-	-	-
MGG_10741	3.624	8.23e-05	conserved hypothetical protein (1692 nt)	-	-	-	-
MGG_03314	3.608	5.34e-05	negative regulator of mitosis (6383 nt)	-	-	-	-
MGG_01756	3.583	1.7e-12	ubiquitin-conjugating enzyme (1092 nt)	-	-	-	-
MGG_12211	3.58	8.23e-05	DNA repair protein rhp41 (2737 nt)	-	-	-	-
MGG_15286	3.563	0.000132092	hypothetical protein (881 nt)	-	-	-	-
MGG_14677	3.551	1.21e-05	conserved hypothetical protein (1729 nt)	-	-	-	-
MGG_13875	3.532	6.08e-10	conserved hypothetical protein (1041 nt)	-	-	-	gi|197105739|ref|YP_002131116.1|/8.24011e-25/epoxide hydrolase [Phenylobacterium zucineum HLK1]
MGG_07015	3.509	5.34e-05	DNA repair protein Rad7 (2102 nt)	-	-	-	-
MGG_14175	3.495	0.000139788	conserved hypothetical protein (2187 nt)	-	-	-	-
MGG_09154	3.495	0.000139788	conserved hypothetical protein (1001 nt)	-	-	-	-
MGG_06162	3.495	0.000139788	DNA topoisomerase 2 (5402 nt)	-	-	-	gi|217076995|ref|YP_002334711.1|/1.21725e-37/DNA gyrase, B subunit [Thermosipho africanus TCF52B]
MGG_12941	3.492	3.34e-05	DNA damage-binding protein 1a (3647 nt)	-	-	-	-
MGG_05259	3.49	8.24e-05	conserved hypothetical protein (3050 nt)	-	-	-	-
MGG_07339	3.474	5.34e-05	conserved hypothetical protein (3380 nt)	-	-	-	-
MGG_03699	3.469	5.28e-14	inosine-5'-monophosphate dehydrogenase IMD2 (1990 nt)	-	GO:0003824//catalytic activity	-	gi|183220663|ref|YP_001838659.1|/5.81517e-97/inosine-5'-monophosphate dehydrogenase [Leptospira biflexa serovar Patoc strain 'Patoc 1 (Paris)']
MGG_09350	3.464	3.34e-05	conserved hypothetical protein (1579 nt)	-	-	-	-
MGG_04642	3.438	5.34e-05	predicted protein (432 nt)	-	-	-	-
MGG_06387	3.436	3.34e-05	WD repeat-containing protein 70 (1755 nt)	-	-	-	gi|209524278|ref|ZP_03272828.1|/2.50561e-12/serine/threonine protein kinase with WD40 repeats [Arthrospira maxima CS-328]
MGG_01095	3.432	1.21e-05	conserved hypothetical protein (2118 nt)	-	-	-	-
MGG_07144	3.418	0	hypothetical protein (673 nt)	-	-	-	-
MGG_09194	3.401	1.28e-12	60S ribosomal protein L17 (1714 nt)	GO:0030529//ribonucleoprotein complex	-	-	gi|16082265|ref|NP_394723.1|/7.5625e-06/50S ribosomal protein L22P [Thermoplasma acidophilum DSM 1728]
MGG_03390	3.395	7.09e-06	aspartyl/glutamyl-tRNA(Asn/Gln) amidotransferase subunit B (1965 nt)	-	-	-	gi|206889686|ref|YP_002248975.1|/1.18873e-66/glu-trnagln amidotransferase suBunit b [Thermodesulfovibrio yellowstonii DSM 11347]
MGG_02900	3.39	1.21e-05	conserved hypothetical protein (2796 nt)	-	-	-	-
MGG_06760	3.385	2.03e-05	serine/threonine-protein kinase 33 (2568 nt)	-	-	-	gi|168704670|ref|ZP_02736947.1|/5.14376e-12/probable serine/threonine protein kinase [Gemmata obscuriglobus UQM 2246]
MGG_07449	3.385	2.03e-05	conserved hypothetical protein (822 nt)	-	-	-	-
MGG_05046	3.368	2.24e-08	adenine phosphoribosyltransferase (3519 nt)	-	GO:0003824//catalytic activity	-	gi|111019794|ref|YP_702766.1|/2.96614e-21/oxidase [Rhodococcus jostii RHA1]
MGG_04251	3.364	5.34e-05	phosphate transporter family protein (1982 nt)	-	-	-	gi|254784651|ref|YP_003072079.1|/3.44033e-20/phosphate transporter family protein [Teredinibacter turnerae T7901]
MGG_02245	3.351	0.000182368	endo-1,4-beta-xylanase (1891 nt)	-	GO:0016787//hydrolase activity	-	gi|260644712|emb|CBG67797.1|/1.12338e-56/putative glycosyl hydrolase [Streptomyces scabiei 87.22]
MGG_10651	3.346	1.33e-07	50S ribosomal protein L17 (923 nt)	-	-	-	gi|257067032|ref|YP_003153288.1|/3.76908e-15/ribosomal protein L17 [Anaerococcus prevotii DSM 20548]
MGG_09018	3.343	8.31e-05	conserved hypothetical protein (1137 nt)	-	-	-	-
MGG_06077	3.341	1.62e-13	translation initiation factor eIF-2B subunit alpha (1756 nt)	-	-	-	-
MGG_03021	3.326	5.34e-05	conserved hypothetical protein (1428 nt)	-	-	-	-
MGG_00155	3.31	4.07e-08	DNA-repair protein rad13 (3810 nt)	-	GO:0003824//catalytic activity	-	gi|20094004|ref|NP_613851.1|/1.35424e-19/flap endonuclease-1 [Methanopyrus kandleri AV19]
MGG_09302	3.305	4.26e-07	conserved hypothetical protein (877 nt)	-	-	-	-
MGG_13324	3.305	5.44e-11	conserved hypothetical protein (4062 nt)	-	-	-	-
MGG_04324	3.299	7.09e-06	conserved hypothetical protein (2568 nt)	-	-	-	-
MGG_06279	3.291	8.4e-05	binuclear zinc transcription factor (3972 nt)	-	-	-	-
MGG_05602	3.284	3.34e-05	glucosidase 2 subunit beta (2153 nt)	-	-	-	-
MGG_03191	3.273	0.000235148	katanin p60 ATPase-containing subunit (3324 nt)	-	-	-	gi|14591590|ref|NP_143672.1|/1.91559e-38/cell division control [Pyrococcus horikoshii OT3]
MGG_01482	3.273	0.000235148	GRF zinc finger domain-containing protein (1488 nt)	-	-	-	gi|227366127|ref|ZP_03849681.1|/9.48194e-10/DNA repair system protein [Chryseobacterium gleum ATCC 35910]
MGG_12994	3.265	9.93e-11	conserved hypothetical protein (1313 nt)	-	-	-	gi|119490907|ref|ZP_01623190.1|/8.8242e-17/hypothetical protein L8106_18562 [Lyngbya sp. PCC 8106]
MGG_05752	3.264	0	conserved hypothetical protein (966 nt)	-	-	-	-
MGG_11744	3.264	1.23e-08	hypothetical protein (488 nt)	-	-	-	-
MGG_08611	3.247	5.44e-11	conserved hypothetical protein (1662 nt)	-	-	-	gi|269836203|ref|YP_003318431.1|/2.12634e-13/FAD dependent oxidoreductase [Sphaerobacter thermophilus DSM 20745]
MGG_06039	3.247	1.11e-09	cortical actin cytoskeleton protein asp1 (5046 nt)	-	-	-	-
MGG_00665	3.236	8.55e-05	tyrosyl-tRNA synthetase (2326 nt)	-	-	-	gi|260655484|ref|ZP_05860972.1|/9.15202e-53/tyrosine--tRNA ligase [Jonquetella anthropi E3_33 E1]
MGG_06878	3.234	2.36e-06	ATP-dependent permease MDL2 (2475 nt)	-	-	-	gi|108762272|ref|YP_629357.1|/1.29724e-121/efflux ABC transporter, permease/ATP-binding protein [Myxococcus xanthus DK 1622]
MGG_14635	3.211	4.11e-06	estradiol 17-beta-dehydrogenase 12 (1038 nt)	-	-	-	gi|196232808|ref|ZP_03131658.1|/1.60436e-12/short-chain dehydrogenase/reductase SDR [Chthoniobacter flavus Ellin428]
MGG_03269	3.206	1.27e-13	conserved hypothetical protein (4355 nt)	-	-	-	gi|193213026|ref|YP_001998979.1|/1.19825e-11/TPR repeat-containing protein [Chlorobaculum parvum NCIB 8327]
MGG_06467	3.201	2.36e-06	conserved hypothetical protein (1162 nt)	-	-	-	-
MGG_11779	3.199	2.03e-05	conserved hypothetical protein (6102 nt)	-	GO:0003824//catalytic activity	-	gi|192290668|ref|YP_001991273.1|/4.77484e-14/NERD domain protein [Rhodopseudomonas palustris TIE-1]
MGG_12801	3.184	3.34e-05	conserved hypothetical protein (1493 nt)	-	-	-	-
MGG_01303	3.184	3.34e-05	3-keto-steroid reductase (1652 nt)	-	-	-	-
MGG_15116	3.181	0	conserved hypothetical protein (2464 nt)	-	-	-	gi|58699442|ref|ZP_00374187.1|/5.36331e-35/pol protein [Wolbachia endosymbiont of Drosophila ananassae]
MGG_05456	3.174	0	hypothetical protein (1009 nt)	-	-	-	-
MGG_05168	3.161	5.36e-05	anthranilate phosphoribosyltransferase (1278 nt)	-	-	-	gi|254361753|ref|ZP_04977888.1|/1.44364e-32/anthranilate phosphoribosyltransferase [Mannheimia haemolytica PHL213]
MGG_03215	3.161	5.36e-05	DNA-directed RNA polymerase II subunit RPB3 (1091 nt)	-	GO:0005488//binding	-	gi|84489668|ref|YP_447900.1|/1.97296e-24/DNA-directed RNA polymerase subunit D [Methanosphaera stadtmanae DSM 3091]
MGG_00476	3.156	7.58e-07	xaa-Pro aminopeptidase 1 (2158 nt)	-	-	-	gi|161830412|ref|YP_001596046.1|/3.25452e-112/M24 family peptidase [Coxiella burnetii RSA 331]
MGG_09019	3.136	1.21e-05	secretory phospholipase A2 (660 nt)	-	-	-	gi|256379802|ref|YP_003103462.1|/4.53534e-15/phospholipase A2 [Actinosynnema mirum DSM 43827]
MGG_11039	3.134	6.08e-10	N-acetyltransferase 10 (3687 nt)	-	-	-	gi|11499117|ref|NP_070351.1|/1.30169e-45/hypothetical protein AF1522 [Archaeoglobus fulgidus DSM 4304]
MGG_05824	3.122	2.24e-08	UDP-glucuronosyl/UDP-glucosyltransferase (1479 nt)	-	-	-	gi|217980002|ref|YP_002364149.1|/3.72229e-29/UDP-glucuronosyl/UDP-glucosyltransferase [Methylocella silvestris BL2]
MGG_02743	3.121	9.35e-05	WD repeat-containing protein 23 (2936 nt)	-	GO:0003824//catalytic activity	-	gi|196254358|ref|ZP_03152897.1|/1.98575e-15/WD-40 repeat protein [Cyanothece sp. PCC 7822]
MGG_06868	3.121	9.35e-05	acetolactate synthase catalytic subunit (2554 nt)	-	GO:0005488//binding;GO:0003824//catalytic activity	-	gi|220931924|ref|YP_002508832.1|/9.28198e-139/acetolactate synthase, large subunit, biosynthetic type [Halothermothrix orenii H 168]
MGG_07754	3.112	1.34e-06	conserved hypothetical protein (1118 nt)	-	-	-	-
MGG_06999	3.101	2.38e-07	conserved hypothetical protein (1533 nt)	-	-	-	gi|283474989|emb|CBA17488.1|/2.56556e-26/probable tatd-related deoxyribonuclease protein [Xanthomonas albilineans]
MGG_09273	3.096	1.34e-06	conserved hypothetical protein (2978 nt)	-	-	-	-
MGG_02509	3.086	7.09e-06	juvenile hormone epoxide hydrolase 2 (1688 nt)	-	-	-	gi|85373923|ref|YP_457985.1|/1.78987e-51/hypothetical protein ELI_05480 [Erythrobacter litoralis HTCC2594]
MGG_06916	3.085	1.21e-05	transcription elongation factor (593 nt)	-	-	-	-
MGG_09505	3.082	2.18e-13	polyadenylate-binding protein (2860 nt)	-	-	-	gi|282890465|ref|ZP_06298988.1|/1.38052e-13/hypothetical protein pah_c022o030 [Parachlamydia acanthamoebae str. Hall's coccus]
MGG_10118	3.082	2.03e-05	ATPase family AAA domain-containing protein 1 (3942 nt)	-	GO:0016787//hydrolase activity	-	gi|11498895|ref|NP_070126.1|/6.08968e-31/cell division protein CDC48 [Archaeoglobus fulgidus DSM 4304]
MGG_10359	3.077	3.34e-05	conserved hypothetical protein (1978 nt)	-	-	-	gi|108757065|ref|YP_634228.1|/1.09911e-11/hypothetical protein MXAN_6093 [Myxococcus xanthus DK 1622]
MGG_00836	3.073	1.23e-08	NUDIX domain-containing protein (652 nt)	-	-	-	gi|213966083|ref|ZP_03394271.1|/1.67171e-06/hydrolase, nudix family [Corynebacterium amycolatum SK46]
MGG_13527	3.071	5.4e-05	suppressor of glycerol defect protein 1 (2648 nt)	-	-	-	-
MGG_02835	3.071	5.4e-05	conserved hypothetical protein (1296 nt)	-	-	-	-
MGG_00080	3.068	0	hypothetical protein (1042 nt)	-	-	-	-
MGG_03576	3.067	0	conserved hypothetical protein (960 nt)	-	-	-	-
MGG_04662	3.063	7.09e-06	conserved hypothetical protein (1431 nt)	-	-	-	-
MGG_07178	3.063	7.09e-06	vacuolar amino acid transporter 2 (2151 nt)	-	-	-	-
MGG_00525	3.053	4.06e-13	conserved hypothetical protein (1432 nt)	-	-	-	-
MGG_04870	3.04	3.34e-05	conserved hypothetical protein (1911 nt)	-	-	-	-
MGG_01481	3.04	7.09e-06	peroxisomal targeting signal 2 receptor (1431 nt)	-	-	-	gi|254416061|ref|ZP_05029817.1|/1.43392e-07/Pentapeptide repeat protein [Microcoleus chthonoplastes PCC 7420]
MGG_09031	3.032	7.36e-08	conserved hypothetical protein (791 nt)	-	-	-	gi|170744631|ref|YP_001773286.1|/8.13894e-26/FMN-binding negative transcriptional regulator [Methylobacterium sp. 4-46]
MGG_00946	3.023	5.45e-05	Poly(A)+ RNA export protein (1348 nt)	-	-	-	gi|113478009|ref|YP_724070.1|/1.32792e-07/WD-40 repeat-containing protein [Trichodesmium erythraeum IMS101]
MGG_15486	3.023	0	conserved hypothetical protein (606 nt)	-	-	-	-
MGG_03530	3.002	4.07e-08	conserved hypothetical protein (3057 nt)	-	-	-	gi|117925293|ref|YP_865910.1|/2.22048e-25/Sel1 domain-containing protein [Magnetococcus sp. MC-1]
MGG_08333	2.998	9.19e-12	predicted protein (594 nt)	-	-	-	-
MGG_04618	2.994	5.4e-14	amidophosphoribosyltransferase (2553 nt)	-	-	-	gi|120554472|ref|YP_958823.1|/2.84487e-100/amidophosphoribosyltransferase [Marinobacter aquaeolei VT8]
MGG_04522	2.989	1.11e-09	conserved hypothetical protein (1240 nt)	-	-	-	-
MGG_02951	2.986	2.03e-05	conserved hypothetical protein (1267 nt)	-	-	-	-
MGG_12598	2.976	1.21e-05	pantothenate kinase (2302 nt)	-	-	-	-
MGG_03174	2.974	5.55e-05	conserved hypothetical protein (1425 nt)	-	-	-	-
MGG_02186	2.974	5.55e-05	conserved hypothetical protein (1353 nt)	-	-	-	-
MGG_13493	2.973	1.68e-13	F-box protein (1823 nt)	-	-	-	-
MGG_12403	2.966	9.19e-12	5'-3' exoribonuclease 1 (4308 nt)	-	-	-	-
MGG_15295	2.962	3.35e-05	conserved hypothetical protein (3493 nt)	-	GO:0005488//binding;GO:0016787//hydrolase activity	-	gi|150400529|ref|YP_001324295.1|/2.17726e-11/DEAD/DEAH box helicase domain-containing protein [Methanococcus aeolicus Nankai-3]
MGG_03694	2.962	3.35e-05	beclin-1 (1938 nt)	-	-	-	-
MGG_14583	2.951	2.38e-07	DIL and Ankyrin domain-containing protein (2785 nt)	-	-	-	gi|255064332|ref|ZP_05316295.1|/8.96317e-10/Ankyrin [Nitrosomonas sp. AL212]
MGG_10859	2.936	7.58e-07	linoleate diol synthase (3840 nt)	-	-	-	gi|271969928|ref|YP_003344124.1|/3.1543e-08/heme peroxidase [Streptosporangium roseum DSM 43021]
MGG_07455	2.931	6.78e-09	sorbitol utilization protein SOU2 (1207 nt)	-	-	-	gi|225569693|ref|ZP_03778718.1|/1.74629e-32/hypothetical protein CLOHYLEM_05787 [Clostridium hylemonae DSM 15053]
MGG_04491	2.928	0.000154744	hypothetical protein (3055 nt)	-	-	-	-
MGG_03565	2.928	7.86e-14	DnaJ and TPR domain-containing protein (1911 nt)	-	GO:0046872//metal ion binding;GO:0005515//protein binding	GO:0006950//response to stress;GO:0034960;GO:0044238//primary metabolic process	gi|15829204|ref|NP_326564.1|/2.28358e-14/HEAT shock protein DNAJ (activation of DNAK) [Mycoplasma pulmonis UAB CTIP]
MGG_05731	2.924	5.74e-05	peptidyl-prolyl cis-trans isomerase cyp15 (2319 nt)	-	GO:0016853//isomerase activity	GO:0006457//protein folding	gi|157736688|ref|YP_001489371.1|/3.67853e-40/peptidyl-prolyl cis-trans isomerase-like protein [Arcobacter butzleri RM4018]
MGG_00919	2.921	2.38e-07	GMP synthase (1904 nt)	-	GO:0016874//ligase activity	GO:0009165//nucleotide biosynthetic process	gi|227423583|ref|ZP_03906687.1|/5.734e-138/GMP synthase (glutamine-hydrolyzing) [Denitrovibrio acetiphilus DSM 12809]
MGG_04088	2.919	2.24e-08	anaphase-promoting complex subunit 11 (811 nt)	-	-	-	-
MGG_01473	2.918	0	oxidoreductase 2-nitropropane dioxygenase family (1791 nt)	-	-	-	gi|16127609|ref|NP_422173.1|/6.6936e-45/hypothetical protein CC_3379 [Caulobacter crescentus CB15]
MGG_07971	2.917	7.09e-06	calcium-transporting ATPase 1 (4816 nt)	-	-	-	gi|168705203|ref|ZP_02737480.1|/4.82986e-101/calcium-transporting ATPase [Gemmata obscuriglobus UQM 2246]
MGG_00168	2.905	0	succinate dehydrogenase flavoprotein subunit, mitochondrial precursor (2459 nt)	GO:0016020//membrane	GO:0016627//oxidoreductase activity, acting on the CH-CH group of donors	GO:0055114//oxidation reduction;GO:0006091//generation of precursor metabolites and energy	gi|47060299|gb|AAT09765.1|/0/succinate dehydrogenase subunit A [Anaplasma phagocytophilum]
MGG_15048	2.901	0	NAD-dependent deacetylase sirtuin-5 (1074 nt)	-	GO:0005488//binding	GO:0006350//transcription	gi|162448866|ref|YP_001611233.1|/1.28862e-36/Sir2 family transcriptional regulator [Sorangium cellulosum 'So ce 56']
MGG_07505	2.898	4.11e-06	conserved hypothetical protein (510 nt)	-	-	-	-
MGG_06073	2.893	1.33e-07	Cut9-interacting protein scn1 (1275 nt)	-	-	-	-
MGG_03017	2.891	7.09e-06	conserved hypothetical protein (3268 nt)	-	-	-	-
MGG_07235	2.889	0	hypothetical protein (1055 nt)	-	-	-	-
MGG_00731	2.882	2.94e-12	required for hyphal anastomosis (3516 nt)	-	-	-	-
MGG_03302	2.882	1.34e-06	predicted protein (1822 nt)	-	-	-	-
MGG_04741	2.881	4e-14	small nuclear ribonucleoprotein Sm D1 (1027 nt)	-	-	-	-
MGG_12955	2.879	3.38e-05	conserved hypothetical protein (2730 nt)	-	-	-	-
MGG_01081	2.879	3.38e-05	peroxin 14/17 (1179 nt)	-	-	-	-
MGG_03928	2.879	3.38e-05	mitochondrial 37S ribosomal protein S25 (983 nt)	-	-	-	-
MGG_15090	2.879	3.38e-05	conserved hypothetical protein (3242 nt)	-	-	-	-
MGG_02997	2.879	2.36e-06	peptidyl-prolyl cis-trans isomerase ppi1 (599 nt)	-	-	-	gi|254446662|ref|ZP_05060138.1|/2.27435e-33/peptidyl-prolyl cis-trans isomerase, cyclophilin-type, putative [Verrucomicrobiae bacterium DG1235]
MGG_04948	2.875	4.11e-06	magnesium-dependent phosphatase 1 (905 nt)	-	-	-	gi|254443236|ref|ZP_05056712.1|/2.06725e-10/hypothetical protein VDG1235_1472 [Verrucomicrobiae bacterium DG1235]
MGG_00517	2.874	1.23e-08	pyridoxal kinase (1232 nt)	-	-	-	gi|252126870|ref|ZP_04836912.1|/1.23338e-09/pyridoxal kinase [Corynebacterium matruchotii ATCC 14266]
MGG_01328	2.871	6.07e-05	endoglucanase (1189 nt)	-	-	-	gi|254787311|ref|YP_003074740.1|/3.34728e-12/cellulase [Teredinibacter turnerae T7901]
MGG_07629	2.858	0.00021576	conserved hypothetical protein (1975 nt)	-	GO:0003824//catalytic activity	-	gi|111022661|ref|YP_705633.1|/2.84494e-145/dimethylaniline monooxygenase (N-oxide-forming) [Rhodococcus jostii RHA1]
MGG_11897	2.858	0.00021576	conserved hypothetical protein (1185 nt)	-	-	-	-
MGG_04131	2.858	1.21e-05	cyclopropane-fatty-acyl-phospholipid synthase (2024 nt)	-	-	-	gi|253999009|ref|YP_003051072.1|/5.15419e-50/Cyclopropane-fatty-acyl-phospholipid synthase [Methylovorus sp. SIP3-4]
MGG_00621	2.858	0.00021576	beta-hexosaminidase (3389 nt)	-	GO:0016787//hydrolase activity	-	gi|163761739|ref|ZP_02168805.1|/1.887e-49/choline dehydrogenase [Bacillus selenitireducens MLS10]
MGG_04095	2.855	0	vacuolar-sorting protein snf7 (1584 nt)	-	-	-	-
MGG_08190	2.85	1.5e-12	60S ribosomal protein L4-A (1711 nt)	-	-	-	-
MGG_05167	2.849	2.03e-05	conserved hypothetical protein (1065 nt)	-	-	-	-
MGG_01991	2.848	7.58e-07	betaine aldehyde dehydrogenase (1754 nt)	-	-	-	gi|118471504|ref|YP_891076.1|/5.80054e-102/aldehyde dehydrogenase [Mycobacterium smegmatis str. MC2 155]
MGG_01434	2.846	4.06e-13	vacuolar protein sorting-associated protein 17 (1965 nt)	-	-	-	-
MGG_09965	2.846	2.38e-07	conserved hypothetical protein (2157 nt)	-	-	-	-
MGG_00768	2.846	2.38e-07	conserved hypothetical protein (2757 nt)	-	-	-	-
MGG_09489	2.844	6.28e-13	conserved hypothetical protein (1992 nt)	-	-	-	-
MGG_01450	2.839	2.99e-11	sm snRNP core protein Sme1 (709 nt)	-	-	-	-
MGG_03669	2.838	7.09e-06	conserved hypothetical protein (3656 nt)	-	-	-	-
MGG_01907	2.837	4.26e-07	conserved hypothetical protein (1358 nt)	-	GO:0005488//binding	-	gi|210623269|ref|ZP_03293686.1|/3.08345e-12/hypothetical protein CLOHIR_01636 [Clostridium hiranonis DSM 13275]
MGG_13106	2.836	3.41e-05	glutathione S-transferase (1016 nt)	-	-	-	gi|16265026|ref|NP_437818.1|/9.37884e-42/glutathione S-transferase protein [Sinorhizobium meliloti 1021]
MGG_10188	2.827	1.21e-05	AMP-dependent synthetase and ligase (2406 nt)	-	-	-	gi|108804872|ref|YP_644809.1|/1.49119e-67/AMP-dependent synthetase and ligase [Rubrobacter xylanophilus DSM 9941]
MGG_10420	2.817	1.23e-08	conserved hypothetical protein (1799 nt)	-	-	-	-
MGG_04003	2.817	6.68e-05	predicted protein (1182 nt)	-	-	-	-
MGG_15327	2.817	6.68e-05	predicted protein (2283 nt)	-	-	-	-
MGG_02813	2.817	0	malate synthase (2204 nt)	-	GO:0016740//transferase activity	-	gi|116622215|ref|YP_824371.1|/1.2609e-138/malate synthase [Solibacter usitatus Ellin6076]
MGG_09400	2.814	6.57e-14	nudix hydrolase 1 (768 nt)	-	-	-	gi|258637200|ref|ZP_05729953.1|/8.12186e-15/NUDIX hydrolase [Pantoea sp. At-9b]
MGG_05506	2.813	7.36e-08	glyoxylate reductase (1292 nt)	-	GO:0003824//catalytic activity;GO:0005488//binding	-	gi|23978679|dbj|BAC21188.1|/6.8957e-29/hypothetical dehydrogenase protein [Thermus thermophilus]
MGG_11727	2.795	1.21e-05	calcium-transporting ATPase 1 (3299 nt)	-	GO:0003824//catalytic activity	-	gi|147678136|ref|YP_001212351.1|/1.10593e-130/cation transport ATPase [Pelotomaculum thermopropionicum SI]
MGG_10661	2.792	3.47e-05	hypothetical protein (1377 nt)	-	-	-	-
MGG_07056	2.792	3.47e-05	conserved hypothetical protein (1046 nt)	-	-	-	-
MGG_05261	2.788	1.82e-10	conserved hypothetical protein (1840 nt)	-	-	-	-
MGG_00311	2.777	0	conserved hypothetical protein (1121 nt)	-	-	-	-
MGG_15077	2.775	2.04e-05	hypothetical protein (1303 nt)	-	-	-	-
MGG_06322	2.77	1.82e-10	brix domain-containing protein (1422 nt)	-	-	-	-
MGG_04993	2.767	1.65e-11	ATP-dependent RNA helicase dbp9 (2267 nt)	-	-	-	gi|157961286|ref|YP_001501320.1|/7.91588e-32/DEAD/DEAH box helicase domain-containing protein [Shewanella pealeana ATCC 700345]
MGG_01978	2.754	2.53e-14	eukaryotic translation initiation factor 3 subunit B (2560 nt)	-	-	-	-
MGG_05427	2.751	2.34e-13	microtubule integrity protein mal3 (1683 nt)	-	-	-	-
MGG_02540	2.75	0	isovaleryl-CoA dehydrogenase 2 (1760 nt)	-	GO:0003995//acyl-CoA dehydrogenase activity	GO:0008152//metabolic process	gi|148261178|ref|YP_001235305.1|/3.75919e-117/acyl-CoA dehydrogenase domain-containing protein [Acidiphilium cryptum JF-5]
MGG_06686	2.736	3.32e-10	ribosome biogenesis ATPase RIX7 (2333 nt)	-	-	-	gi|170289821|ref|YP_001736637.1|/1.26631e-94/AAA family ATPase, CDC48 subfamily protein [Candidatus Korarchaeum cryptofilum OPF8]
MGG_08268	2.736	1.65e-11	conserved hypothetical protein (1719 nt)	-	-	-	-
MGG_01572	2.735	5.17e-12	DNA-directed RNA polymerase I subunit RPA2 (3783 nt)	-	-	-	gi|159041032|ref|YP_001540284.1|/1.31262e-99/DNA-directed RNA polymerase subunit beta [Caldivirga maquilingensis IC-167]
MGG_07616	2.734	2e-13	succinate/fumarate mitochondrial transporter (1121 nt)	-	-	-	-
MGG_12466	2.73	1.21e-05	predicted protein (636 nt)	-	-	-	-
MGG_08021	2.725	1.64e-14	HD domain-containing protein (747 nt)	-	-	-	gi|115377197|ref|ZP_01464409.1|/2.05879e-12/metal-dependent phosphohydrolase, HD superfamily [Stigmatella aurantiaca DW4/3-1]
MGG_02257	2.724	7.09e-06	conserved hypothetical protein (1287 nt)	-	-	-	gi|256391723|ref|YP_003113287.1|/9.19942e-11/RNA polymerase, sigma-24 subunit, ECF subfamily [Catenulispora acidiphila DSM 44928]
MGG_04087	2.724	7.09e-06	3-mercaptopyruvate sulfurtransferase (1123 nt)	-	-	-	gi|239831924|ref|ZP_04680253.1|/2.12943e-37/3-mercaptopyruvate sulfurtransferase [Ochrobactrum intermedium LMG 3301]
MGG_11360	2.724	7.09e-06	nucleolar complex protein 4 (2005 nt)	-	-	-	-
MGG_07038	2.721	0	hypothetical protein (1203 nt)	-	-	-	-
MGG_10574	2.716	5.17e-14	GNAT family N-acetyltransferase (807 nt)	-	-	-	gi|229820620|ref|YP_002882146.1|/9.53749e-22/GCN5-related protein N-acetyltransferase [Beutenbergia cavernae DSM 12333]
MGG_07136	2.703	2e-13	nucleolar GTP-binding protein 1 (2569 nt)	-	-	-	gi|57641125|ref|YP_183603.1|/4.39248e-35/GTPase [Thermococcus kodakarensis KOD1]
MGG_13279	2.703	6.22e-15	calcium-transporting ATPase 3 (3982 nt)	-	GO:0022857//transmembrane transporter activity;GO:0016787//hydrolase activity	-	gi|269118827|ref|YP_003307004.1|/3.43294e-120/calcium-translocating P-type ATPase, PMCA-type [Sebaldella termitidis ATCC 33386]
MGG_01115	2.701	9.76e-05	ubiquitin-protein ligase E3A (4227 nt)	-	-	-	-
MGG_04802	2.701	9.76e-05	periodic tryptophan protein 1 (1724 nt)	-	-	GO:0009987//cellular process	gi|158339089|ref|YP_001520266.1|/1.13263e-17/WD repeat-containing protein [Acaryochloris marina MBIC11017]
MGG_11862	2.699	2.71e-13	ATP-binding cassette sub-family F member 2 (2542 nt)	-	GO:0016787//hydrolase activity	-	gi|23016252|ref|ZP_00056010.1|/1.22801e-74/COG0488: ATPase components of ABC transporters with duplicated ATPase domains [Magnetospirillum magnetotacticum MS-1]
MGG_01352	2.699	3.79e-05	predicted protein (2539 nt)	-	-	-	-
MGG_07462	2.698	2.36e-06	dihydrodipicolinate synthase (1066 nt)	-	-	-	gi|269836520|ref|YP_003318748.1|/2.93115e-33/Dihydrodipicolinate synthase [Sphaerobacter thermophilus DSM 20745]
MGG_06180	2.698	9.93e-11	endocytosis and cytoskeletal organization protein (1929 nt)	-	-	-	-
MGG_15358	2.697	1.34e-06	predicted protein (465 nt)	-	-	-	-
MGG_02899	2.697	2.99e-11	proline-specific permease (2192 nt)	-	-	-	gi|218290214|ref|ZP_03494368.1|/1.41479e-55/amino acid permease-associated region [Alicyclobacillus acidocaldarius LAA1]
MGG_10268	2.697	2.08e-05	MAP kinase kinase PBS2 (2145 nt)	-	-	-	gi|227526805|ref|ZP_03956854.1|/3.66428e-16/possible non-specific serine/threonine protein kinase [Lactobacillus ruminis ATCC 25644]
MGG_03419	2.697	2.08e-05	DNA-repair protein rad2 (1650 nt)	-	GO:0004518//nuclease activity	-	gi|20094004|ref|NP_613851.1|/6.23806e-58/flap endonuclease-1 [Methanopyrus kandleri AV19]
MGG_14778	2.697	2.08e-05	leptomycin B resistance protein pmd1 (4387 nt)	-	-	-	gi|115375211|ref|ZP_01462477.1|/6.94846e-76/ATP-binding cassette, sub-family B (MDR/TAP), member 10 [Stigmatella aurantiaca DW4/3-1]
MGG_03876	2.696	7.58e-07	conserved hypothetical protein (2195 nt)	-	-	-	-
MGG_10650	2.695	7.1e-06	hypothetical protein (606 nt)	-	-	-	-
MGG_06185	2.686	0	hypothetical protein (1126 nt)	-	-	-	-
MGG_00140	2.682	7.36e-08	hypothetical protein (1051 nt)	-	-	-	-
MGG_09313	2.673	4.11e-06	eukaryotic ribosome biogenesis protein 1 (2409 nt)	-	-	-	gi|269127362|ref|YP_003300732.1|/4.96484e-09/metallophosphoesterase [Thermomonospora curvata DSM 43183]
MGG_09205	2.671	5.44e-11	E3 ubiquitin-protein ligase HRD1 (2722 nt)	-	-	-	-
MGG_06143	2.67	0	conserved hypothetical protein (4827 nt)	-	-	-	gi|218779938|ref|YP_002431256.1|/3.60824e-33/cyclic nucleotide-binding protein [Desulfatibacillum alkenivorans AK-01]
MGG_00056	2.661	1.22e-05	xanthoxin dehydrogenase (999 nt)	-	-	-	gi|94313870|ref|YP_587079.1|/3.13067e-58/short-chain dehydrogenase/reductase SDR [Ralstonia metallidurans CH34]
MGG_00128	2.661	1.22e-05	sporulation protein RMD1 (2286 nt)	-	-	-	gi|34558035|ref|NP_907850.1|/5.09417e-32/hypothetical protein WS1725 [Wolinella succinogenes DSM 1740]
MGG_08981	2.656	2.11e-05	conserved hypothetical protein (1533 nt)	-	-	-	-
MGG_12130	2.653	0	serine/threonine protein phosphatase 2A (2790 nt)	-	-	-	-
MGG_06049	2.653	1.34e-06	ribosomal RNA assembly protein KRR1 (963 nt)	-	-	-	gi|163798700|ref|ZP_02192607.1|/7.59086e-14/KH type 1 domain protein [Methanococcus voltae A3]
MGG_12860	2.651	0	xylulose kinase (1937 nt)	-	GO:0003824//catalytic activity	-	gi|281358445|ref|ZP_06244926.1|/1.43159e-48/Carbohydrate kinase, FGGY-like protein [Victivallis vadensis ATCC BAA-548]
MGG_09839	2.65	4.15e-05	lipase (1088 nt)	-	-	-	gi|254432857|ref|ZP_05046560.1|/5.74203e-08/Lipase family [Cyanobium sp. PCC 7001]
MGG_03900	2.648	4.85e-13	aldehyde dehydrogenase (2060 nt)	-	-	-	gi|126654826|ref|ZP_01726360.1|/1.28922e-154/aldehyde dehydrogenase [Cyanothece sp. CCY0110]
MGG_06492	2.642	2.24e-08	transcriptional activator protein DAL81 (2665 nt)	-	-	-	-
MGG_15167	2.64	0.000133152	succinyl-CoA ligase subunit alpha (2319 nt)	-	-	-	gi|94313283|ref|YP_586492.1|/7.74118e-44/succinyl-CoA synthetase (ADP-forming) alpha subunit [Ralstonia metallidurans CH34]
MGG_00969	2.638	0	asparagine synthetase 1 (2593 nt)	-	-	-	gi|239996399|ref|ZP_04716923.1|/6.68489e-128/asparagine synthetase B [Alteromonas macleodii ATCC 27126]
MGG_03301	2.637	9.93e-13	conserved hypothetical protein (886 nt)	-	-	-	-
MGG_06922	2.635	7.58e-07	POS9-activating factor FAP7 (1117 nt)	-	-	-	-
MGG_05146	2.633	7.11e-06	ribosomal RNA-processing protein 1 (927 nt)	-	-	-	-
MGG_10973	2.619	2.03e-09	conserved hypothetical protein (734 nt)	-	-	-	gi|256667029|ref|ZP_05477982.1|/4.31789e-07/putative allantoicase (allantoate amidinohydrolase) (partial match) [Streptomyces sp. AA4]
MGG_03550	2.618	4.11e-06	CDP-diacylglycerol-serine O-phosphatidyltransferase (1466 nt)	-	-	-	gi|94313783|ref|YP_586992.1|/1.56276e-37/CDP-diacylglycerol--serine O-phosphatidyltransferase [Ralstonia metallidurans CH34]
MGG_14471	2.615	2.18e-05	conserved hypothetical protein (1733 nt)	-	-	-	-
MGG_04686	2.615	2.18e-05	GTP-binding protein GUF1 (2184 nt)	-	-	-	gi|220932121|ref|YP_002509029.1|/2.16895e-149/GTP-binding protein LepA [Halothermothrix orenii H 168]
MGG_02956	2.604	7.36e-08	hypothetical protein (1138 nt)	-	-	-	-
MGG_04069	2.602	2.55e-14	conserved hypothetical protein (1158 nt)	-	-	-	-
MGG_04550	2.599	1.27e-13	calcium-transporting ATPase sarcoplasmic/endoplasmic reticulum type (3523 nt)	-	GO:0022857//transmembrane transporter activity;GO:0016787//hydrolase activity	-	gi|282164571|ref|YP_003356956.1|/3.85762e-154/cation-transporting ATPase [Methanocella paludicola SANAE]
MGG_03575	2.599	4.79e-05	conserved hypothetical protein (372 nt)	-	-	-	gi|251794571|ref|YP_003009302.1|/1.47554e-13/protein of unknown function DUF1304 [Paenibacillus sp. JDR-2]
MGG_11255	2.592	2.38e-07	hypothetical protein (721 nt)	-	-	-	-
MGG_10372	2.589	1.24e-05	hypothetical protein (1200 nt)	-	-	-	-
MGG_01046	2.589	1.24e-05	methionyl-tRNA synthetase (2588 nt)	-	GO:0005488//binding	-	gi|42526573|ref|NP_971671.1|/8.63141e-85/methionyl-tRNA synthetase [Treponema denticola ATCC 35405]
MGG_02919	2.589	1.24e-05	conserved hypothetical protein (1374 nt)	-	-	-	-
MGG_00735	2.583	1.34e-06	23S rRNA (guanosine-2'-O-)-methyltransferase rlmB (1929 nt)	-	-	-	gi|70734080|ref|YP_257720.1|/7.37449e-21/RNA methyltransferase [Pseudomonas fluorescens Pf-5]
MGG_08295	2.583	1.34e-06	conserved hypothetical protein (3401 nt)	-	-	-	-
MGG_03863	2.579	1.7e-12	hypothetical protein (699 nt)	-	-	-	-
MGG_00382	2.576	0.000196613	transcription factor FET5 (1053 nt)	-	-	-	gi|218883853|ref|YP_002428235.1|/5.63047e-21/GTPase [Desulfurococcus kamchatkensis 1221n]
MGG_01265	2.576	0.000196613	bromodomain associated domain-containing protein (1371 nt)	-	-	-	-
MGG_08638	2.573	2.38e-07	ubiquitin C-terminal hydrolase family protein (3069 nt)	-	-	-	-
MGG_10697	2.572	1.82e-10	conserved hypothetical protein (1105 nt)	-	-	-	-
MGG_08645	2.571	2.3e-05	conserved hypothetical protein (3605 nt)	-	-	-	-
MGG_02985	2.568	3.32e-10	pre-mRNA-splicing factor slu7 (1566 nt)	-	-	-	-
MGG_14883	2.567	9.93e-11	methyltransferase small domain-containing protein (867 nt)	-	-	-	gi|168699105|ref|ZP_02731382.1|/3.06034e-16/Methyltransferase type 11 [Gemmata obscuriglobus UQM 2246]
MGG_13528	2.561	6.28e-13	dihydrolipoyl dehydrogenase (2416 nt)	-	-	-	gi|114571352|ref|YP_758032.1|/1.7661e-131/dihydrolipoamide dehydrogenase [Maricaulis maris MCS10]
MGG_04070	2.549	1.68e-13	tRNA modification GTPase GTPBP3, mitochondrial precursor (2191 nt)	-	GO:0005488//binding	-	gi|118591441|ref|ZP_01548839.1|/1.19658e-59/tRNA modification GTPase [Stappia aggregata IAM 12614]
MGG_03993	2.548	4.07e-08	conserved hypothetical protein (5247 nt)	-	-	-	-
MGG_07628	2.548	6.64e-14	acetolactate synthase (1910 nt)	-	-	-	gi|90419353|ref|ZP_01227263.1|/1.0532e-108/possible thiamine pyrophosphate enzyme [Aurantimonas manganoxydans SI85-9A1]
MGG_08983	2.547	2.36e-06	catechol 1,2-dioxygenase 1 (1062 nt)	-	-	-	gi|149203634|ref|ZP_01880603.1|/2.63306e-42/intradiol ring-cleavage dioxygenase [Roseovarius sp. TM1035]
MGG_13350	2.547	5.93e-05	conserved hypothetical protein (1336 nt)	-	-	-	-
MGG_00318	2.541	3.72e-09	fungal specific transcription factor domain-containing protein (3232 nt)	-	-	-	-
MGG_08844	2.538	2.28e-13	RING-box protein 1 (1130 nt)	-	-	-	-
MGG_00297	2.537	2.93e-13	conserved hypothetical protein (2225 nt)	-	-	-	gi|282163496|ref|YP_003355881.1|/6.49878e-08/hypothetical protein MCP_0826 [Methanocella paludicola SANAE]
MGG_10307	2.53	4.13e-06	conserved hypothetical protein (2723 nt)	-	-	-	-
MGG_02811	2.529	0	acyl-protein thioesterase 1 (1647 nt)	-	-	-	gi|212219484|ref|YP_002306271.1|/7.94538e-21/carboxylesterase [Coxiella burnetii CbuK_Q154]
MGG_06109	2.527	2.51e-05	gephyrin (2174 nt)	-	GO:0005488//binding	-	gi|148654282|ref|YP_001274487.1|/7.82343e-75/molybdenum cofactor synthesis domain-containing protein [Roseiflexus sp. RS-1]
MGG_00769	2.522	7.36e-08	conserved hypothetical protein (1752 nt)	-	-	-	gi|84517111|ref|ZP_01004467.1|/2.74492e-35/cytochrome P450 [Loktanella vestfoldensis SKA53]
MGG_06316	2.521	2.48e-13	curved DNA-binding protein (2003 nt)	-	-	-	-
MGG_07120	2.51	2.69e-14	26S proteasome regulatory subunit rpn-1 (3202 nt)	-	-	-	-
MGG_01457	2.509	0.000309114	Spc97/Spc98 family protein (2527 nt)	-	-	-	-
MGG_09014	2.509	0.000309114	conserved hypothetical protein (1702 nt)	-	-	-	-
MGG_11726	2.509	0.000309114	conserved hypothetical protein (2659 nt)	-	-	-	-
MGG_06366	2.506	2e-13	mitochondrial import inner membrane translocase subunit tim-13 (708 nt)	-	-	-	-
MGG_01217	2.503	3.32e-10	multiple RNA-binding domain-containing protein 1 (2838 nt)	-	-	-	gi|162450678|ref|YP_001613045.1|/4.26433e-07/RNA-binding protein [Sorangium cellulosum 'So ce 56']
MGG_10446	2.502	7.26e-06	DNA-directed RNA polymerase III subunit RPC6 (1248 nt)	-	-	-	-
MGG_12894	2.501	8.39e-14	ATP-dependent RNA helicase dbp-2 (3517 nt)	-	-	-	gi|172061278|ref|YP_001808930.1|/3.15276e-57/DEAD/DEAH box helicase domain-containing protein [Burkholderia ambifaria MC40-6]
MGG_07512	2.5	4.14e-06	glutaminase GtaA (2781 nt)	-	-	-	gi|256396084|ref|YP_003117648.1|/5.15811e-74/Domain of unknown function DUF1793 [Catenulispora acidiphila DSM 44928]
MGG_06511	2.497	0	2-oxoisovalerate dehydrogenase subunit beta (1477 nt)	-	GO:0003824//catalytic activity	GO:0009063//cellular amino acid catabolic process	gi|87119955|ref|ZP_01075851.1|/8.00738e-94/2-oxoisovalerate dehydrogenase complex, E1 component, beta subunit [Marinomonas sp. MED121]
MGG_01243	2.492	7.95e-05	predicted protein (1197 nt)	-	-	-	-
MGG_00178	2.492	2.36e-06	hypothetical protein (1223 nt)	-	-	-	-
MGG_02459	2.492	7.95e-05	DNA polymerase delta small subunit (1755 nt)	-	-	-	-
MGG_06924	2.484	1.1e-13	nucleosome assembly protein (1928 nt)	-	-	-	-
MGG_11553	2.481	2.87e-05	endoglucanase (2442 nt)	-	-	-	gi|75755631|dbj|BAE44527.1|/1.0125e-155/xyloglucanase [Paenibacillus sp. KM21]
MGG_15104	2.481	2.87e-05	predicted protein (498 nt)	-	-	-	-
MGG_02460	2.477	0	microtubule-associated protein YTM1 (1880 nt)	-	-	-	gi|115379593|ref|ZP_01466680.1|/3.68848e-17/WD-40 repeat [Stigmatella aurantiaca DW4/3-1]
MGG_01369	2.477	5.4e-14	alpha/beta hydrolase fold-3 domain-containing protein (1044 nt)	-	-	-	gi|158316532|ref|YP_001509040.1|/7.98139e-36/alpha/beta hydrolase domain-containing protein [Frankia sp. EAN1pec]
MGG_04562	2.473	1.33e-07	tRNA (guanine-N(1)-)-methyltransferase (1720 nt)	-	-	-	gi|282163595|ref|YP_003355980.1|/2.13115e-16/1-methylguanosine tRNA methyltransferase [Methanocella paludicola SANAE]
MGG_06571	2.473	1.48e-13	60S ribosomal protein L37a-2 (1037 nt)	-	-	-	-
MGG_10428	2.471	0	conserved hypothetical protein (1926 nt)	-	-	-	-
MGG_03941	2.469	4.16e-06	conserved hypothetical protein (1174 nt)	-	-	-	-
MGG_07843	2.458	4e-14	conserved hypothetical protein (1991 nt)	-	-	-	gi|152967585|ref|YP_001363369.1|/8.78658e-33/major facilitator superfamily MFS_1 [Kineococcus radiotolerans SRS30216]
MGG_07667	2.457	1.82e-10	autophagy-related protein 17 (1935 nt)	-	-	-	-
MGG_04995	2.457	0	U3 small nucleolar RNA-associated protein 10 (5800 nt)	-	-	-	-
MGG_10328	2.456	2e-13	allantoate permease (1762 nt)	-	-	-	gi|260905058|ref|ZP_05913380.1|/7.06055e-15/MFS superfamily tartrate symporter [Brevibacterium linens BL2]
MGG_00812	2.455	4.26e-07	conserved hypothetical protein (354 nt)	-	-	-	-
MGG_02823	2.455	1.27e-13	beige/BEACH domain-containing protein (8583 nt)	-	-	-	gi|282867534|ref|ZP_06276548.1|/2.33584e-06/NB-ARC domain protein [Streptomyces sp. ACT-1]
MGG_06246	2.451	4.07e-08	NAD-dependent deacetylase sirtuin-4 (1200 nt)	-	-	-	gi|268317208|ref|YP_003290927.1|/4.69827e-46/Silent information regulator protein Sir2 [Rhodothermus marinus DSM 4252]
MGG_06847	2.449	2.24e-08	annexin A7 (1476 nt)	-	-	-	-
MGG_06691	2.449	0	4-hydroxyphenylpyruvate dioxygenase (1615 nt)	-	-	-	gi|83816571|ref|YP_445494.1|/8.39386e-92/4-hydroxyphenylpyruvate dioxygenase [Salinibacter ruber DSM 13855]
MGG_11776	2.446	4.09e-14	40S ribosomal protein S0 (1565 nt)	GO:0005840//ribosome	-	-	gi|148643497|ref|YP_001274010.1|/2.45979e-32/30S ribosomal protein S2 [Methanobrevibacter smithii ATCC 35061]
MGG_05136	2.444	2.99e-11	pre-rRNA-processing protein PNO1 (1239 nt)	-	-	-	-
MGG_08134	2.436	0.000114907	conserved hypothetical protein (1092 nt)	-	-	-	-
MGG_13857	2.436	0.000114907	predicted protein (836 nt)	-	-	-	-
MGG_05171	2.436	0.000114907	peroxin 26 (1409 nt)	-	-	-	-
MGG_11741	2.435	1.34e-06	predicted protein (2779 nt)	-	-	-	-
MGG_10426	2.435	1.34e-06	conserved hypothetical protein (4192 nt)	-	-	-	-
MGG_11202	2.434	3.52e-05	conserved hypothetical protein (3821 nt)	-	-	-	-
MGG_06488	2.434	3.52e-05	2-amino-3-carboxymuconate-6-semialdehyde decarboxylase (1152 nt)	-	-	-	gi|84687488|ref|ZP_01015365.1|/2.51319e-33/hypothetical protein RB2654_18061 [Rhodobacterales bacterium HTCC2654]
MGG_05256	2.434	4.07e-08	vacuolar protein sorting-associated protein (2680 nt)	-	-	-	-
MGG_07915	2.433	7.59e-07	conserved hypothetical protein (1693 nt)	-	-	-	gi|119871916|ref|YP_929923.1|/1.88544e-49/Pre-mRNA processing ribonucleoprotein, binding region [Pyrobaculum islandicum DSM 4184]
MGG_14951	2.433	1.48e-05	conserved hypothetical protein (5178 nt)	-	-	-	-
MGG_04000	2.432	7.6e-06	conserved hypothetical protein (2587 nt)	-	-	-	-
MGG_00990	2.432	7.6e-06	conserved hypothetical protein (3879 nt)	-	-	-	-
MGG_08980	2.43	0	stress-induced-phosphoprotein 1 (2265 nt)	-	-	-	gi|254417224|ref|ZP_05030969.1|/6.86591e-13/tetratricopeptide repeat domain protein [Microcoleus chthonoplastes PCC 7420]
MGG_09222	2.43	2.23e-13	40S ribosomal protein S2 (1856 nt)	-	-	-	gi|15920622|ref|NP_376291.1|/2.26993e-36/30S ribosomal protein S5P [Sulfolobus tokodaii str. 7]
MGG_00546	2.418	0	60S ribosomal protein L44 (869 nt)	GO:0005622//intracellular	-	-	gi|207093590|ref|ZP_03241377.1|/1.16293e-15/hypothetical protein HpylHP_12730 [Helicobacter pylori HPKX_438_AG0C1]
MGG_03965	2.418	2e-15	60S ribosomal protein L26 (991 nt)	GO:0030529//ribonucleoprotein complex	-	-	gi|240104048|ref|YP_002960357.1|/2.22343e-18/LSU ribosomal protein L24P (rpl24P) [Thermococcus gammatolerans EJ3]
MGG_11216	2.416	1.33e-07	hypothetical protein (2446 nt)	-	-	-	-
MGG_13294	2.407	0	conserved hypothetical protein (1608 nt)	-	-	-	-
MGG_14900	2.407	3.72e-09	conserved hypothetical protein (3652 nt)	-	-	-	-
MGG_07718	2.406	6.78e-09	ATP-dependent RNA helicase drs-1 (2444 nt)	-	-	-	gi|163758551|ref|ZP_02165638.1|/2.25618e-65/DEAD/DEAH box helicase-like protein [Hoeflea phototrophica DFL-43]
MGG_04114	2.404	6.6e-12	40S ribosomal protein S17 (856 nt)	GO:0005840//ribosome	GO:0003735//structural constituent of ribosome	GO:0006412//translation	gi|150401336|ref|YP_001325102.1|/3.00638e-08/30S ribosomal protein S17e [Methanococcus aeolicus Nankai-3]
MGG_01108	2.401	0	transport protein SEC31 (4135 nt)	-	-	-	gi|119486195|ref|ZP_01620255.1|/1.86318e-14/WD-40 repeat protein [Lyngbya sp. PCC 8106]
MGG_09952	2.397	5.36e-13	GTP-binding nuclear protein GSP1/Ran (1758 nt)	-	-	-	-
MGG_14689	2.394	2.38e-07	pyridoxal reductase (1431 nt)	-	-	-	gi|227408714|ref|ZP_03891940.1|/1.28307e-39/predicted oxidoreductase similar to aryl-alcohol dehydrogenase [Geodermatophilus obscurus DSM 43160]
MGG_08146	2.389	5.17e-12	guanosine-diphosphatase (2169 nt)	-	-	-	gi|270156994|ref|ZP_06185651.1|/2.46904e-12/ectonucleoside triphosphate diphosphohydrolase I [Legionella longbeachae D-4968]
MGG_06917	2.388	0	GTP cyclohydrolase (3108 nt)	-	-	-	gi|220920511|ref|YP_002495812.1|/5.01708e-50/hypothetical protein Mnod_0467 [Methylobacterium nodulans ORS 2060]
MGG_02897	2.385	4.64e-05	conserved hypothetical protein (2985 nt)	-	GO:0016740//transferase activity	GO:0044237//cellular metabolic process	gi|158334667|ref|YP_001515839.1|/1.18783e-15/two-component hybrid sensor and regulator [Acaryochloris marina MBIC11017]
MGG_05614	2.384	2.24e-08	unsaturated glucuronyl hydrolase (1511 nt)	-	-	-	gi|255533978|ref|YP_003094350.1|/3.63927e-41/glycosyl hydrolase family 88 [Pedobacter heparinus DSM 2366]
MGG_03389	2.381	2.03e-09	conserved hypothetical protein (1574 nt)	-	-	-	gi|86141030|ref|ZP_01059589.1|/8.87861e-06/putative chaperone [Leeuwenhoekiella blandensis MED217]
MGG_06483	2.381	2.03e-09	ATP-dependent RNA helicase DBP8 (1895 nt)	-	-	-	gi|78213173|ref|YP_381952.1|/9.86077e-54/DEAD/DEAH box helicase-like [Synechococcus sp. CC9605]
MGG_02671	2.379	1.29e-14	conserved hypothetical protein (746 nt)	-	-	-	-
MGG_01895	2.377	0.000176716	pantothenate synthetase (1209 nt)	-	GO:0003824//catalytic activity	-	gi|156740354|ref|YP_001430483.1|/1.33587e-48/pantoate--beta-alanine ligase [Roseiflexus castenholzii DSM 13941]
MGG_02895	2.373	0	conserved hypothetical protein (1593 nt)	-	GO:0016787//hydrolase activity	-	gi|256390887|ref|YP_003112451.1|/2.70843e-10/protein tyrosine/serine phosphatase [Catenulispora acidiphila DSM 44928]
MGG_09937	2.365	1.64e-14	NAD(H) kinase 1 (2094 nt)	-	-	-	gi|189425737|ref|YP_001952914.1|/9.97528e-27/ATP-NAD/AcoX kinase [Geobacter lovleyi SZ]
MGG_04746	2.363	4.06e-13	DOM34-interacting protein 2 (3216 nt)	-	-	-	gi|159028403|emb|CAO89845.1|/5.35315e-46/unnamed protein product [Microcystis aeruginosa PCC 7806]
MGG_01972	2.36	7.36e-08	conserved hypothetical protein (1139 nt)	-	-	-	-
MGG_11129	2.36	7.62e-07	caffeine-induced death protein 1 (3204 nt)	-	-	-	-
MGG_08908	2.358	8.66e-06	mRNA turnover protein 4 (1183 nt)	-	-	-	-
MGG_11475	2.356	5.17e-14	mannosyl-oligosaccharide 1,2-alpha-mannosidase IB (3514 nt)	-	-	-	gi|266629180|ref|ZP_06122093.1|/5.77755e-17/Mannosyl-oligosaccharide 1,2-alpha-mannosidase [Caulobacter segnis ATCC 21756]
MGG_10265	2.354	0	NAP family protein (1075 nt)	-	-	-	-
MGG_03895	2.351	6.57e-14	small nuclear ribonucleoprotein F (1009 nt)	-	-	-	gi|118577120|ref|YP_876863.1|/1.59902e-09/small nuclear ribonucleoprotein [Cenarchaeum symbiosum A]
MGG_06196	2.348	2.05e-05	hydrolase (1028 nt)	-	GO:0003824//catalytic activity	-	gi|255654527|ref|ZP_05399936.1|/1.9548e-71/putative carbon-nitrogen hydrolase [Clostridium difficile QCD-23m63]
MGG_06202	2.347	1.7e-12	ribosome biogenesis protein BMS1 (3634 nt)	-	-	-	-
MGG_10322	2.346	4.07e-08	cortical patch protein (1722 nt)	-	-	-	-
MGG_04513	2.346	6.78e-09	hypothetical protein (2173 nt)	-	-	-	-
MGG_09285	2.345	0	NADH-ubiquinone oxidoreductase 49 kDa subunit (1979 nt)	GO:0005886//plasma membrane	GO:0009055//electron carrier activity;GO:0051287//NAD or NADH binding;GO:0050136//NADH dehydrogenase (quinone) activity;GO:0048038//quinone binding	GO:0019684//photosynthesis, light reaction;GO:0055114//oxidation reduction;GO:0006810//transport	gi|163793190|ref|ZP_02187166.1|/8.8278e-150/NADH dehydrogenase I, D subunit [alpha proteobacterium BAL199]
MGG_03223	2.345	1.11e-13	conserved hypothetical protein (7281 nt)	-	-	-	gi|193216780|ref|YP_002000022.1|/2.8384e-21/massive surface protein MspE [Mycoplasma arthritidis 158L3-1]
MGG_14071	2.344	0	ubiquitin-conjugating enzyme (1083 nt)	-	-	-	-
MGG_11575	2.34	1.01e-12	conserved hypothetical protein (886 nt)	-	-	-	-
MGG_07773	2.337	4.62e-06	alcohol dehydrogenase (1231 nt)	-	-	-	gi|87199881|ref|YP_497138.1|/3.45465e-44/alcohol dehydrogenase [Novosphingobium aromaticivorans DSM 12444]
MGG_03728	2.337	4.62e-06	ubiquitin-conjugating enzyme E2-20 kDa (1036 nt)	-	-	-	-
MGG_03974	2.334	6.59e-05	solute carrier family 25 member 33 (1720 nt)	-	-	-	-
MGG_11327	2.326	2.94e-12	amino-acid permease inda1 (2372 nt)	-	-	-	gi|260905923|ref|ZP_05914245.1|/8.10304e-54/amino acid permease-associated region [Brevibacterium linens BL2]
MGG_05116	2.325	8.57e-14	conserved hypothetical protein (1556 nt)	-	-	-	gi|70731756|ref|YP_261498.1|/7.88755e-15/C4-dicarboxylate transporter/malic acid transport protein [Pseudomonas fluorescens Pf-5]
MGG_03236	2.323	2.03e-12	40S ribosomal protein S6-B (1594 nt)	-	-	-	gi|84489437|ref|YP_447669.1|/1.14081e-08/30S ribosomal protein S6e [Methanosphaera stadtmanae DSM 3091]
MGG_06038	2.321	3.55e-14	U3 small nucleolar RNA-associated protein 21 (3568 nt)	-	-	-	gi|254416128|ref|ZP_05029883.1|/5.10264e-21/hypothetical protein MC7420_7550 [Microcoleus chthonoplastes PCC 7420]
MGG_10000	2.319	9.81e-06	conserved hypothetical protein (1620 nt)	-	-	-	gi|264676711|ref|YP_003276617.1|/5.63218e-104/hypothetical protein CtCNB1_0575 [Comamonas testosteroni CNB-2]
MGG_00362	2.317	4.28e-07	3-ketodihydrosphingosine reductase tsc10 (1467 nt)	-	-	-	gi|158333916|ref|YP_001515088.1|/2.36436e-13/short chain dehydrogenase/reductase family oxidoreductase [Acaryochloris marina MBIC11017]
MGG_10413	2.316	1.29e-14	NADP-dependent leukotriene b4 12-hydroxydehydrogenase (1459 nt)	-	-	-	gi|238025018|ref|YP_002909250.1|/3.79873e-31/hypothetical protein bglu_2g16750 [Burkholderia glumae BGR1]
MGG_05040	2.315	0.000283908	subunit of DNA polymerase II (3456 nt)	-	-	-	-
MGG_11919	2.315	0.000283908	conserved hypothetical protein (2063 nt)	-	-	-	-
MGG_07501	2.315	0.000283908	ATP-dependent RNA helicase DHX8 (3051 nt)	-	-	-	gi|77457647|ref|YP_347152.1|/1.77078e-107/ATP-dependent helicase HrpA [Pseudomonas fluorescens Pf0-1]
MGG_08272	2.315	0.000283908	ATP-dependent RNA helicase dbp-3 (2073 nt)	-	-	-	gi|71908923|ref|YP_286510.1|/1.40599e-65/helicase, C-terminal:DEAD/DEAH box helicase, N-terminal [Dechloromonas aromatica RCB]
MGG_00814	2.313	2.23e-13	Hsp90 co-chaperone AHA1 (1887 nt)	-	-	-	gi|280961439|ref|ZP_06236007.1|/7.7562e-07/Activator of Hsp90 ATPase 1 family protein [Frankia sp. EuI1c]
MGG_01128	2.312	1.43e-13	pentafunctional AROM polypeptide (5077 nt)	-	GO:0003824//catalytic activity	-	gi|238753501|ref|ZP_04614864.1|/1.93121e-77/3-phosphoshikimate 1-carboxyvinyltransferase [Yersinia ruckeri ATCC 29473]
MGG_10680	2.312	8.55e-13	40S ribosomal protein S24 (1380 nt)	-	-	-	gi|254166834|ref|ZP_04873688.1|/1.96735e-06/Ribosomal protein S24e [Aciduliprofundum boonei T469]
MGG_02436	2.309	0	conserved hypothetical protein (694 nt)	-	-	-	-
MGG_15079	2.306	1.23e-08	conserved hypothetical protein (3823 nt)	-	-	-	-
MGG_01591	2.305	5.44e-11	conserved hypothetical protein (2004 nt)	-	-	-	-
MGG_04327	2.303	2.67e-05	conserved hypothetical protein (3828 nt)	-	-	-	-
MGG_08332	2.303	2.67e-05	conserved hypothetical protein (3306 nt)	-	-	-	-
MGG_15032	2.303	2.67e-05	conserved hypothetical protein (1173 nt)	-	-	-	-
MGG_03396	2.303	2.67e-05	conserved hypothetical protein (2049 nt)	-	-	-	-
MGG_04177	2.303	1.11e-09	conserved hypothetical protein (5928 nt)	-	-	-	gi|17230240|ref|NP_486788.1|/1.11206e-07/hypothetical protein all2748 [Nostoc sp. PCC 7120]
MGG_05648	2.298	2.99e-11	conserved hypothetical protein (755 nt)	-	-	-	gi|20094906|ref|NP_614753.1|/5.49542e-21/HD superfamily hydrolase [Methanopyrus kandleri AV19]
MGG_00599	2.298	1.62e-13	3-methyl-2-oxobutanoate hydroxymethyltransferase (1418 nt)	-	GO:0003824//catalytic activity	-	gi|78356545|ref|YP_387994.1|/1.75446e-66/3-methyl-2-oxobutanoate hydroxymethyltransferase [Desulfovibrio desulfuricans subsp. desulfuricans str. G20]
MGG_04042	2.296	2.53e-14	leucyl-tRNA synthetase, mitochondrial precursor (3155 nt)	-	-	-	gi|67922684|ref|ZP_00516188.1|/0/Leucyl-tRNA synthetase bacterial/mitochondrial, class Ia [Crocosphaera watsonii WH 8501]
MGG_02069	2.291	0	glyoxalase/bleomycin resistance protein/dioxygenase (644 nt)	-	-	-	gi|120609367|ref|YP_969045.1|/7.71418e-25/glyoxalase/bleomycin resistance protein/dioxygenase [Acidovorax avenae subsp. citrulli AAC00-1]
MGG_03183	2.291	4.07e-08	conserved hypothetical protein (1580 nt)	-	-	-	-
MGG_01099	2.287	2.94e-12	peptidyl-tRNA hydrolase 2 (825 nt)	-	-	-	gi|84489948|ref|YP_448180.1|/1.54965e-14/peptidyl-tRNA hydrolase [Methanosphaera stadtmanae DSM 3091]
MGG_06147	2.283	5.17e-12	conserved hypothetical protein (2564 nt)	-	-	-	-
MGG_01428	2.282	2.03e-09	conserved hypothetical protein (1676 nt)	-	-	-	-
MGG_04244	2.282	9.96e-05	proline oxidase PrnD (1419 nt)	-	-	-	gi|283819857|gb|ADB41695.1|/2.0383e-13/Proline dehydrogenase [Spirosoma linguale DSM 74]
MGG_14571	2.28	1.18e-05	conserved hypothetical protein (1487 nt)	-	-	-	-
MGG_02612	2.28	0	3-oxoacyl-[acyl-carrier-protein] reductase (1485 nt)	-	-	-	gi|227990267|ref|ZP_04037350.1|/1.63762e-62/dehydrogenase of unknown specificity similar to short-chain alcohol dehydrogenase [Meiothermus silvanus DSM 9946]
MGG_00308	2.275	0	conserved hypothetical protein (3113 nt)	-	-	-	-
MGG_14971	2.275	2.85e-13	elongation factor 3 (4324 nt)	-	-	-	gi|254453688|ref|ZP_05067125.1|/6.17833e-35/ABC transporter, ATP-binding protein [Octadecabacter antarcticus 238]
MGG_01205	2.273	5.17e-12	tRNA-dihydrouridine synthase 3 (2658 nt)	-	-	-	gi|88855014|ref|ZP_01129679.1|/2.31632e-23/transcriptional regulator, NifR3/Smm1 family protein [marine actinobacterium PHSC20C1]
MGG_00363	2.269	4.32e-07	conserved hypothetical protein (4550 nt)	-	-	-	-
MGG_12137	2.259	3.91e-13	lysine decarboxylase family protein (1274 nt)	-	-	-	gi|218900204|ref|YP_002448615.1|/1.69754e-25/decarboxylase family protein [Bacillus cereus G9842]
MGG_14699	2.255	7.89e-07	DnaJ domain-containing protein (1100 nt)	-	-	-	-
MGG_03546	2.253	2.03e-09	conserved hypothetical protein (2296 nt)	-	-	-	-
MGG_01144	2.251	2.85e-06	acyl-CoA thioesterase (1330 nt)	-	-	-	-
MGG_08776	2.251	1.33e-07	major myo-inositol transporter iolT (2461 nt)	-	-	-	gi|149275792|ref|ZP_01881937.1|/2.64627e-19/Sugar transporter [Pedobacter sp. BAL39]
MGG_00039	2.245	2.25e-08	conserved hypothetical protein (1558 nt)	-	-	-	gi|32472722|ref|NP_865716.1|/1.15858e-76/hypothetical protein RB3773 [Rhodopirellula baltica SH 1]
MGG_13221	2.245	0	10 kDa heat shock protein, mitochondrial (976 nt)	-	-	-	gi|39934216|ref|NP_946492.1|/1.60791e-11/co-chaperonin GroES [Rhodopseudomonas palustris CGA009]
MGG_09393	2.241	1.62e-13	glutaminyl-tRNA synthetase (2345 nt)	-	GO:0016874//ligase activity	GO:0006412//translation	gi|218886580|ref|YP_002435901.1|/2.09552e-105/glutaminyl-tRNA synthetase [Desulfovibrio vulgaris str. 'Miyazaki F']
MGG_03733	2.239	1.52e-05	ribonuclease P/MRP protein subunit RPP1 (945 nt)	-	-	-	-
MGG_00686	2.237	5.53e-14	dienelactone hydrolase family protein (1293 nt)	-	-	-	-
MGG_05438	2.236	4.12e-13	small glutamine-rich tetratricopeptide repeat-containing protein 2 (1289 nt)	-	-	-	gi|145588309|ref|YP_001154906.1|/5.5811e-08/TPR repeat-containing protein [Polynucleobacter necessarius subsp. asymbioticus QLW-P1DMWA-1]
MGG_04966	2.235	0	lysyl-tRNA synthetase (2190 nt)	-	GO:0005488//binding	-	gi|227901050|ref|ZP_04018855.1|/1.34433e-84/lysine--tRNA ligase [Finegoldia magna ATCC 53516]
MGG_03725	2.234	1.7e-12	COP9 signalosome complex subunit 7a (1236 nt)	-	-	-	-
MGG_02392	2.231	0	conserved hypothetical protein (947 nt)	-	-	-	-
MGG_03220	2.23	6.72e-06	isoleucyl-tRNA synthetase (3484 nt)	-	GO:0005488//binding;GO:0003824//catalytic activity	-	gi|152997852|ref|YP_001342687.1|/0/isoleucyl-tRNA synthetase [Marinomonas sp. MWYL1]
MGG_02825	2.228	2.94e-12	short-chain dehydrogenase (1000 nt)	-	-	-	gi|163739865|ref|ZP_02147272.1|/2.03482e-12/short-chain dehydrogenase/reductase SDR [Phaeobacter gallaeciensis BS107]
MGG_04957	2.228	0.000157173	ubiquitin carboxyl-terminal hydrolase 2 (3186 nt)	-	-	-	-
MGG_08323	2.227	2.38e-14	mitochondrial large ribosomal subunit (1615 nt)	-	-	-	-
MGG_03120	2.219	4e-14	37S ribosomal protein Mrp17 (797 nt)	-	-	-	-
MGG_04467	2.219	0	60S acidic ribosomal protein P0 (1738 nt)	-	-	-	gi|212223327|ref|YP_002306563.1|/2.73513e-17/acidic ribosomal protein P0 [Thermococcus onnurineus NA1]
MGG_09250	2.218	1.11e-09	gamma-butyrobetaine dioxygenase (2062 nt)	-	-	-	gi|262197547|ref|YP_003268756.1|/4.67047e-37/Gamma-butyrobetaine dioxygenase [Haliangium ochraceum DSM 14365]
MGG_05064	2.217	2.42e-14	hypothetical protein (827 nt)	-	-	-	-
MGG_06457	2.214	4.66e-15	pre-mRNA-splicing factor rse-1 (4368 nt)	-	-	-	-
MGG_06572	2.213	2.93e-13	phosphatidylinositol-4-phosphate 5-kinase its3 (PtdIns(4)P-5-kinase) (4074 nt)	-	-	-	-
MGG_08582	2.213	2.44e-07	6-phosphofructo-2-kinase 1 (2415 nt)	-	GO:0003824//catalytic activity	-	gi|162448305|ref|YP_001610672.1|/1.86599e-52/fructose-2,6-bisphosphate 2-phosphatase [Sorangium cellulosum 'So ce 56']
MGG_06269	2.213	5.33e-12	60S ribosomal protein L2 (1615 nt)	-	-	-	gi|150399610|ref|YP_001323377.1|/1.92196e-41/50S ribosomal protein L2P [Methanococcus vannielii SB]
MGG_07524	2.211	3.32e-10	conserved hypothetical protein (1456 nt)	-	-	-	-
MGG_07334	2.21	5.55e-05	conserved hypothetical protein (2438 nt)	-	-	-	-
MGG_02633	2.208	1.62e-13	choline/ethanolaminephosphotransferase 1 (1714 nt)	-	-	-	-
MGG_12615	2.2	5.44e-11	rab proteins geranylgeranyltransferase component A (1898 nt)	-	-	-	-
MGG_15324	2.199	8.48e-07	predicted protein (954 nt)	-	-	-	-
MGG_03096	2.199	8.48e-07	fructose-bisphosphate aldolase (864 nt)	-	-	-	gi|220909399|ref|YP_002484710.1|/8.78654e-40/ketose-bisphosphate aldolase [Cyanothece sp. PCC 7425]
MGG_09265	2.197	3.32e-10	conserved hypothetical protein (2241 nt)	-	-	-	-
MGG_13224	2.197	2.1e-05	vacuolar calcium ion transporter (1656 nt)	-	-	-	gi|196257356|ref|ZP_03155892.1|/6.03271e-28/calcium/proton antiporter, CaCA family [Cyanothece sp. PCC 7822]
MGG_05341	2.197	2.1e-05	conserved hypothetical protein (3477 nt)	-	-	-	-
MGG_06016	2.196	3.72e-09	conserved hypothetical protein (3591 nt)	-	-	-	-
MGG_04641	2.194	1.82e-10	transcription factor AATF/Che-1 (1901 nt)	-	-	-	-
MGG_06720	2.194	4.85e-13	ATP citrate lyase (2123 nt)	-	GO:0003824//catalytic activity	-	gi|114054990|gb|ABI50077.1|/1.76443e-71/ATP citrate lyase beta subunit [Desulfurobacterium crinifex]
MGG_03559	2.193	0	conserved hypothetical protein (2352 nt)	-	-	-	-
MGG_05507	2.193	8.58e-06	conserved hypothetical protein (1527 nt)	-	-	-	-
MGG_01072	2.189	2.48e-07	calcium-binding mitochondrial carrier SAL1 (2442 nt)	-	-	-	-
MGG_06503	2.188	1.64e-14	alanine aminotransferase 2 (1622 nt)	-	GO:0016740//transferase activity	-	gi|153004868|ref|YP_001379193.1|/5.43066e-95/aminotransferase class I and II [Anaeromyxobacter sp. Fw109-5]
MGG_09195	2.185	2.42e-14	rRNA 2'-O-methyltransferase fibrillarin (1430 nt)	-	GO:0016740//transferase activity	-	gi|254172050|ref|ZP_04878726.1|/6.10599e-46/rRNA 2'-O-methyltransferase fibrillarin [Thermococcus sp. AM4]
MGG_01625	2.184	3.8e-06	conserved hypothetical protein (19707 nt)	-	-	-	gi|125975557|ref|YP_001039467.1|/3.11274e-14/cellulosome anchoring protein, cohesin region [Clostridium thermocellum ATCC 27405]
MGG_02541	2.183	9.78e-13	methylcrotonoyl-CoA carboxylase beta chain (2161 nt)	-	-	-	gi|89092355|ref|ZP_01165309.1|/1.05688e-164/3-methylcrotonyl CoA carboxylase, beta subunit [Oceanospirillum sp. MED92]
MGG_04612	2.183	0	60S ribosomal protein L8-B (1364 nt)	-	-	-	gi|227116102|ref|ZP_03829758.1|/3.0054e-07/hypothetical protein PcarbP_24255 [Pectobacterium carotovorum subsp. brasiliensis PBR1692]
MGG_01597	2.183	4.09e-14	conserved hypothetical protein (4679 nt)	-	-	-	-
MGG_04861	2.181	6.04e-13	glycine cleavage system H protein (952 nt)	-	-	-	gi|217076169|ref|YP_002333885.1|/5.3002e-28/glycine cleavage system protein H [Thermosipho africanus TCF52B]
MGG_06022	2.18	3.72e-09	conserved hypothetical protein (4637 nt)	-	-	-	-
MGG_01981	2.18	3.72e-09	predicted protein (711 nt)	-	-	-	-
MGG_00298	2.179	9.99e-15	conserved hypothetical protein (934 nt)	-	-	-	-
MGG_00312	2.178	0	glyoxylate reductase (1164 nt)	-	-	-	gi|217968072|ref|YP_002353578.1|/1.65507e-32/D-isomer specific 2-hydroxyacid dehydrogenase NAD-binding [Dictyoglomus turgidum DSM 6724]
MGG_15072	2.178	0	hypothetical protein (1148 nt)	-	-	-	-
MGG_00901	2.178	2.54e-13	2,3-bisphosphoglycerate-independent phosphoglycerate mutase (2111 nt)	-	GO:0003824//catalytic activity	-	gi|167747910|ref|ZP_02420037.1|/3.88778e-116/hypothetical protein ANACAC_02640 [Anaerostipes caccae DSM 14662]
MGG_11439	2.178	0	hypothetical protein (666 nt)	-	-	-	-
MGG_05229	2.177	1.81e-06	conserved hypothetical protein (2443 nt)	-	-	-	-
MGG_01581	2.175	0	26S protease regulatory subunit 7 (1864 nt)	GO:0044424//intracellular part	-	-	gi|11499558|ref|NP_070800.1|/1.31319e-83/proteasome-activating nucleotidase [Archaeoglobus fulgidus DSM 4304]
MGG_01313	2.174	4.1e-08	D-amino-acid oxidase (1333 nt)	-	-	-	gi|254394157|ref|ZP_05009238.1|/7.89124e-21/D-amino acid oxidase [Streptomyces pristinaespiralis ATCC 25486]
MGG_00330	2.172	1.64e-13	proteasome-activating nucleotidase (1758 nt)	GO:0005737//cytoplasm	GO:0016787//hydrolase activity;GO:0000166//nucleotide binding	-	gi|15678755|ref|NP_275871.1|/2.48892e-83/proteasome-activating nucleotidase [Methanothermobacter thermautotrophicus str. Delta H]
MGG_01315	2.171	9.1e-07	conserved hypothetical protein (975 nt)	-	-	-	-
MGG_03979	2.171	0.000255284	elongator complex protein 2 (2792 nt)	-	-	-	gi|254421468|ref|ZP_05035186.1|/1.17238e-17/hypothetical protein S7335_1618 [Synechococcus sp. PCC 7335]
MGG_05303	2.171	0.000255284	ribonuclease Z (2880 nt)	-	-	-	gi|21226408|ref|NP_632330.1|/1.43761e-18/ribonuclease Z [Methanosarcina mazei Go1]
MGG_00041	2.17	2.26e-08	conserved hypothetical protein (931 nt)	-	-	-	gi|37519897|ref|NP_923274.1|/1.44322e-18/hypothetical protein glr0328 [Gloeobacter violaceus PCC 7421]
MGG_07511	2.168	1.64e-14	conserved hypothetical protein (1717 nt)	-	-	-	gi|118474079|ref|YP_892397.1|/1.13005e-09/RNA-binding region RNP-1 [Campylobacter fetus subsp. fetus 82-40]
MGG_06931	2.167	1.24e-08	O-sialoglycoprotein endopeptidase (1065 nt)	-	GO:0008233//peptidase activity	-	gi|241905029|ref|ZP_04789665.1|/1.34276e-78/metalloendopeptidase, glycoprotease family [Methanocaldococcus infernus ME]
MGG_10292	2.165	0	conserved hypothetical protein (828 nt)	-	-	-	-
MGG_02074	2.165	1.62e-13	calcium-transporting ATPase 3 (3899 nt)	-	GO:0022857//transmembrane transporter activity;GO:0016787//hydrolase activity	-	gi|251797754|ref|YP_003012485.1|/3.43013e-123/calcium-translocating P-type ATPase, PMCA-type [Paenibacillus sp. JDR-2]
MGG_04200	2.161	8.64e-05	conserved hypothetical protein (1121 nt)	-	-	-	-
MGG_09295	2.159	9.19e-12	conserved hypothetical protein (1386 nt)	-	-	-	gi|147679163|ref|YP_001213378.1|/2.90359e-66/putative translation factor [Pelotomaculum thermopropionicum SI]
MGG_08637	2.157	0	mitochondrial import receptor subunit tom-40 (1815 nt)	-	-	-	-
MGG_14825	2.157	7.53e-08	hypothetical protein (1588 nt)	-	-	-	-
MGG_01078	2.155	1.16e-13	ribosome biogenesis protein BRX1 (1210 nt)	-	-	-	-
MGG_09555	2.154	3.08e-05	double-strand break repair protein mus-23 (2468 nt)	-	-	-	gi|225850536|ref|YP_002730770.1|/3.35886e-11/metallophosphoesterase [Persephonella marina EX-H1]
MGG_09766	2.154	1.82e-10	phospho-2-dehydro-3-deoxyheptonate aldolase (1446 nt)	-	GO:0003824//catalytic activity	GO:0008152//metabolic process	gi|119475798|ref|ZP_01616150.1|/1.23298e-98/3-deoxy-7-phosphoheptulonate synthase [marine gamma proteobacterium HTCC2143]
MGG_06911	2.152	0	inosine triphosphate pyrophosphatase (1002 nt)	-	-	-	gi|15679423|ref|NP_276540.1|/3.3917e-12/hypothetical protein MTH1424 [Methanothermobacter thermautotrophicus str. Delta H]
MGG_01100	2.151	2.26e-08	U3 small nucleolar RNA-associated protein 7 (1796 nt)	-	-	-	gi|220908852|ref|YP_002484163.1|/3.26179e-07/WD-40 repeat protein [Cyanothece sp. PCC 7425]
MGG_08464	2.149	4.81e-06	aflatoxin B1 aldehyde reductase member 2 (1230 nt)	-	-	-	gi|262381086|ref|ZP_06074224.1|/7.03934e-45/aflatoxin B1 aldehyde reductase 2 [Bacteroides sp. 2_1_33B]
MGG_06657	2.144	0	40S ribosomal protein S25 (913 nt)	-	-	-	-
MGG_11246	2.142	1.02e-06	solute carrier family 35 member C2 (1977 nt)	-	-	-	-
MGG_08568	2.142	1.02e-06	aldo/keto reductase (981 nt)	-	-	-	gi|53805162|ref|YP_113009.1|/3.05842e-34/aldo/keto reductase family oxidoreductase [Methylococcus capsulatus str. Bath]
MGG_11895	2.141	6.08e-10	protein kinase domain-containing protein ppk32 (3215 nt)	-	-	-	-
MGG_01110	2.14	1.24e-13	hypothetical protein (852 nt)	-	-	-	-
MGG_01238	2.139	5.1e-07	conserved hypothetical protein (5414 nt)	-	-	-	-
MGG_03321	2.139	5.1e-07	conserved hypothetical protein (1296 nt)	-	-	-	-
MGG_06520	2.135	0	acetyltransferase (306 nt)	-	GO:0016740//transferase activity	-	gi|169334214|ref|ZP_02861407.1|/8.86372e-19/hypothetical protein ANASTE_00612 [Anaerofustis stercorihominis DSM 17244]
MGG_06977	2.133	0	succinyl-CoA ligase beta-chain (1908 nt)	-	GO:0046872//metal ion binding;GO:0003824//catalytic activity	-	gi|187736200|ref|YP_001878312.1|/6.68902e-99/succinyl-CoA synthetase, beta subunit [Akkermansia muciniphila ATCC BAA-835]
MGG_15313	2.133	4.17e-08	ankyrin repeat and protein kinase domain-containing protein 1 (3786 nt)	-	-	-	gi|119720190|ref|YP_920685.1|/3.29659e-34/ankyrin [Thermofilum pendens Hrk 5]
MGG_01804	2.131	2.28e-08	endoribonuclease YSH1 (3257 nt)	-	-	-	gi|261403765|ref|YP_003247989.1|/6.22492e-34/beta-lactamase domain protein [Methanocaldococcus vulcanius M7]
MGG_00253	2.131	2.28e-08	imidazole glycerol phosphate synthase hisHF (1871 nt)	-	GO:0016740//transferase activity	GO:0008152//metabolic process	gi|241777117|ref|ZP_04774389.1|/1.13149e-157/imidazoleglycerol phosphate synthase, cyclase subunit [Allochromatium vinosum DSM 180]
MGG_15245	2.129	0	conserved hypothetical protein (1478 nt)	-	-	-	-
MGG_07471	2.127	0	conserved hypothetical protein (1312 nt)	-	-	-	-
MGG_03129	2.123	2.94e-12	U3 small nucleolar RNA-associated protein 15 (1668 nt)	-	-	-	gi|257094183|ref|YP_003167824.1|/7.82734e-24/WD-40 repeat protein [Candidatus Accumulibacter phosphatis clade IIA str. UW-1]
MGG_08897	2.123	2.58e-14	asparaginyl-tRNA synthetase (1761 nt)	-	-	-	gi|16081630|ref|NP_393995.1|/8.5109e-69/asparaginyl-tRNA synthetase [Thermoplasma acidophilum DSM 1728]
MGG_01574	2.115	2.84e-07	ADP-ribosylation factor (840 nt)	-	-	-	gi|170290521|ref|YP_001737337.1|/2.73445e-14/small GTP-binding protein [Candidatus Korarchaeum cryptofilum OPF8]
MGG_06164	2.113	6.84e-09	TPR repeat protein (1365 nt)	-	-	-	-
MGG_01291	2.113	9.93e-11	glycerol-3-phosphate O-acyltransferase 1 (2676 nt)	-	-	-	gi|115378903|ref|ZP_01466039.1|/5.57059e-17/glycerol-3-phosphate acyltransferase, putative [Stigmatella aurantiaca DW4/3-1]
MGG_00464	2.111	0.00013851	MFS phospholipid transporter Git1 (2391 nt)	-	-	-	-
MGG_09562	2.108	0	conserved hypothetical protein (2868 nt)	-	-	-	-
MGG_08643	2.105	4e-14	serine/threonine-protein kinase GCN2 (5040 nt)	-	-	-	gi|150390539|ref|YP_001320588.1|/1.44435e-16/protein kinase [Alkaliphilus metalliredigens QYMF]
MGG_03210	2.103	0	conserved hypothetical protein (1986 nt)	-	-	-	gi|153871331|ref|ZP_02000530.1|/3.97383e-06/WD-40 repeat protein [Beggiatoa sp. PS]
MGG_03859	2.101	5.17e-12	vacuolar import and degradation protein 27 (2956 nt)	-	-	-	-
MGG_06799	2.096	1.12e-09	conserved hypothetical protein (2388 nt)	-	-	-	gi|222530363|ref|YP_002574245.1|/7.04433e-32/hypothetical protein Athe_2404 [Anaerocellum thermophilum DSM 6725]
MGG_02842	2.096	1.16e-13	hsp70-like protein (1987 nt)	-	-	-	gi|254424372|ref|ZP_05038090.1|/4.46555e-37/chaperone protein DnaK [Synechococcus sp. PCC 7335]
MGG_07258	2.092	1.26e-08	U3 small nucleolar ribonucleoprotein protein mpp10 (2268 nt)	-	-	-	-
MGG_02735	2.09	9.77e-15	conserved hypothetical protein (1122 nt)	-	-	-	-
MGG_02526	2.09	1.04e-13	exportin-1 (4208 nt)	-	-	-	-
MGG_04512	2.089	3.16e-07	hypothetical protein (1163 nt)	-	-	-	-
MGG_07949	2.089	3.16e-07	conserved hypothetical protein (879 nt)	-	-	-	-
MGG_01013	2.088	9.99e-15	eukaryotic translation initiation factor 3 39 kDa subunit (2250 nt)	-	GO:0005488//binding	GO:0009987//cellular process	gi|158339089|ref|YP_001520266.1|/3.6051e-14/WD repeat-containing protein [Acaryochloris marina MBIC11017]
MGG_09719	2.083	1.64e-14	conserved hypothetical protein (2592 nt)	-	-	-	gi|254386753|ref|ZP_05002045.1|/3.02816e-36/conserved hypothetical protein [Streptomyces sp. Mg1]
MGG_10659	2.083	6.64e-07	conserved hypothetical protein (2742 nt)	-	-	-	-
MGG_07728	2.08	3.6e-06	conserved hypothetical protein (3160 nt)	-	-	-	-
MGG_08170	2.077	9.34e-06	eukaryotic translation initiation factor 4E-2 (1311 nt)	-	-	-	-
MGG_00458	2.077	9.34e-06	caltractin (664 nt)	-	-	-	-
MGG_05298	2.072	1.28e-08	dual specificity phosphatase catalytic domain-containing protein (2180 nt)	-	-	-	gi|88856479|ref|ZP_01131137.1|/2.84437e-08/Esterase, tropinesterase related protein [marine actinobacterium PHSC20C1]
MGG_11450	2.07	1.45e-13	homoserine dehydrogenase (1257 nt)	-	GO:0003824//catalytic activity	GO:0008152//metabolic process	gi|254496873|ref|ZP_05109721.1|/1.10604e-61/bifunctional aspartokinase I/homeserine dehydrogenase I [Legionella drancourtii LLAP12]
MGG_06667	2.069	1.7e-12	hypothetical protein (639 nt)	-	-	-	-
MGG_14266	2.067	1.68e-13	ubiquitin-conjugating enzyme (845 nt)	-	-	-	-
MGG_04885	2.067	1.41e-13	ATP-dependent RNA helicase fal-1 (1892 nt)	-	GO:0016818//hydrolase activity, acting on acid anhydrides, in phosphorus-containing anhydrides	-	gi|238925630|ref|YP_002939147.1|/8.99114e-80/DEAD/DEAH box helicase-like protein [Eubacterium rectale ATCC 33656]
MGG_13915	2.067	1.04e-13	STAM-binding protein (2194 nt)	-	-	-	-
MGG_05656	2.067	8.75e-08	ankyrin repeat protein (5472 nt)	-	-	-	gi|189502104|ref|YP_001957821.1|/1.3749e-12/hypothetical protein Aasi_0703 [Candidatus Amoebophilus asiaticus 5a2]
MGG_05266	2.066	4.02e-14	eukaryotic translation initiation factor 3 (2084 nt)	-	-	-	-
MGG_14986	2.065	1.75e-07	hypothetical protein (853 nt)	-	-	-	-
MGG_12276	2.064	7.5e-05	conserved hypothetical protein (3217 nt)	-	-	-	gi|27469167|ref|NP_765804.1|/4.28109e-11/streptococcal hemagglutinin protein [Staphylococcus epidermidis ATCC 12228]
MGG_10052	2.061	3.06e-13	hypoxanthine guanine phosphoribosyltransferase (1454 nt)	-	-	-	gi|15677743|ref|NP_274906.1|/4.38565e-20/hypothetical protein NMB1912 [Neisseria meningitidis MC58]
MGG_05237	2.059	0	60S ribosomal protein L7 (1772 nt)	-	-	-	gi|227115871|ref|ZP_03829527.1|/9.96323e-09/hypothetical protein PcarbP_23100 [Pectobacterium carotovorum subsp. brasiliensis PBR1692]
MGG_03270	2.058	0.000225838	pre-rRNA processing protein Utp22 (3402 nt)	-	-	-	-
MGG_06600	2.058	1.69e-13	carbonic anhydrase (674 nt)	-	-	-	gi|110637451|ref|YP_677658.1|/1.57493e-20/carbonate dehydratase (carbonic anhydrase) [Cytophaga hutchinsonii ATCC 33406]
MGG_07224	2.058	7.31e-14	threonine dehydratase (2127 nt)	-	GO:0003824//catalytic activity	GO:0008152//metabolic process	gi|217969138|ref|YP_002354372.1|/1.01896e-135/threonine dehydratase, biosynthetic [Thauera sp. MZ1T]
MGG_06729	2.055	8.24e-07	conserved hypothetical protein (1679 nt)	-	-	-	-
MGG_05534	2.054	8.57e-14	BAR domain-containing protein (1828 nt)	-	-	-	-
MGG_07929	2.053	2.46e-12	40S ribosomal protein S26E (1108 nt)	-	-	-	-
MGG_12886	2.053	1.32e-08	conserved hypothetical protein (1134 nt)	-	-	-	-
MGG_01712	2.05	3.68e-13	isocitrate dehydrogenase subunit 2 (1859 nt)	-	-	GO:0044237//cellular metabolic process	gi|220931650|ref|YP_002508558.1|/2.38823e-85/3-isopropylmalate dehydrogenase [Halothermothrix orenii H 168]
MGG_10357	2.05	6.23e-13	prolyl-tRNA synthetase 2 (1900 nt)	-	-	-	gi|225175968|ref|ZP_03729960.1|/5.36955e-109/prolyl-tRNA synthetase [Dethiobacter alkaliphilus AHT 1]
MGG_03151	2.05	0	maintenance of ploidy protein mob1 (1672 nt)	-	-	-	-
MGG_02132	2.043	9.68e-08	predicted protein (3169 nt)	-	-	-	-
MGG_06368	2.042	3.87e-09	cAMP-dependent protein kinase (2041 nt)	-	-	-	gi|251828088|ref|ZP_04831160.1|/1.15902e-17/serine/threonine protein kinase [Gallionella ferruginea ES-2]
MGG_01342	2.04	1.41e-05	sensory/regulatory protein rpfC (4186 nt)	-	GO:0016740//transferase activity	GO:0009987//cellular process	gi|241776380|ref|ZP_04773659.1|/4.17123e-57/multi-sensor hybrid histidine kinase [Allochromatium vinosum DSM 180]
MGG_12775	2.04	2.03e-07	voltage-gated potassium channel subunit beta-3 channel subunit beta-3 (1292 nt)	-	-	-	gi|268315664|ref|YP_003289383.1|/2.12657e-80/voltage-dependent potassium channel, beta subunit [Rhodothermus marinus DSM 4252]
MGG_08880	2.036	0	electron transfer flavoprotein-ubiquinone oxidoreductase (1921 nt)	-	-	-	gi|163796469|ref|ZP_02190429.1|/1.38012e-158/Dehydrogenase [alpha proteobacterium BAL199]
MGG_14008	2.035	3e-11	conserved hypothetical protein (1867 nt)	-	-	-	-
MGG_06504	2.035	0	26S proteasome regulatory subunit RPN7 (2019 nt)	-	-	-	-
MGG_01154	2.033	1.37e-08	conserved hypothetical protein (1302 nt)	-	-	-	-
MGG_08825	2.033	4.05e-05	tRNA-dihydrouridine synthase 1 (1948 nt)	-	-	-	gi|91774082|ref|YP_566774.1|/5.71367e-21/dihydrouridine synthase, DuS [Methanococcoides burtonii DSM 6242]
MGG_05387	2.033	4.05e-05	hypothetical protein (610 nt)	-	-	-	-
MGG_01723	2.033	4.05e-05	cytochrome b2 (1564 nt)	-	GO:0003824//catalytic activity	-	gi|196257587|ref|ZP_03156123.1|/1.80314e-68/FMN-dependent alpha-hydroxy acid dehydrogenase [Cyanothece sp. PCC 7822]
MGG_01256	2.033	4.05e-05	phosphoribosylaminoimidazole carboxylase (2047 nt)	-	-	-	gi|15643213|ref|NP_228257.1|/1.81088e-50/phosphoribosylaminoimidazole carboxylase ATPase subunit [Thermotoga maritima MSB8]
MGG_07571	2.032	3.77e-12	LysM domain-containing protein (1134 nt)	-	-	-	-
MGG_06562	2.029	2.09e-13	ubiquitin-conjugating enzyme (1696 nt)	-	-	-	-
MGG_11888	2.024	3.96e-09	HECT domain-containing protein (4268 nt)	-	-	-	-
MGG_07535	2.022	2.94e-12	rhomboid family membrane protein (1911 nt)	-	-	-	gi|255331550|ref|ZP_05372567.1|/2.13737e-12/Rhomboid family protein [Geobacillus sp. Y4.1MC1]
MGG_10743	2.019	8.57e-14	hypothetical protein (1676 nt)	-	-	-	-
MGG_01248	2.018	4.12e-13	ran GTPase-activating protein 1 (1873 nt)	-	-	-	gi|46446975|ref|YP_008340.1|/2.22397e-14/hypothetical protein pc1341 [Candidatus Protochlamydia amoebophila UWE25]
MGG_04179	2.017	9.21e-12	ATP-dependent RNA helicase DBP10 (2829 nt)	-	-	-	gi|83950175|ref|ZP_00958908.1|/6.44881e-64/putative ATP-dependent RNA helicase protein [Roseovarius nubinhibens ISM]
MGG_04317	2.014	2.5e-07	C3HC zinc finger domain-containing protein (1895 nt)	-	-	-	-
MGG_08902	2.01	2.17e-09	molybdenum cofactor biosynthesis protein 1 B (735 nt)	-	-	-	gi|126731366|ref|ZP_01747173.1|/2.33461e-37/molybdenum cofactor biosynthesis protein C [Sagittula stellata E-37]
MGG_11536	2.009	0	alpha-xylosidase (2590 nt)	-	-	-	gi|282866512|ref|ZP_06275555.1|/0/glycoside hydrolase family 31 [Streptomyces sp. ACTE]
MGG_15160	2.007	2.93e-08	binuclear zinc transcription factor (2531 nt)	-	-	-	-
MGG_15290	2.006	0	histidyl-tRNA synthetase (2197 nt)	-	-	-	gi|37522126|ref|NP_925503.1|/1.20533e-43/histidyl-tRNA synthetase [Gloeobacter violaceus PCC 7421]
MGG_06479	2.004	0	40S ribosomal protein S22 (1269 nt)	GO:0030529//ribonucleoprotein complex	GO:0003723//RNA binding	-	gi|116755001|ref|YP_844119.1|/1.41204e-14/30S ribosomal protein S8P [Methanosaeta thermophila PT]
MGG_03521	2.002	3.65e-13	aconitate hydratase (2877 nt)	-	-	-	gi|283816232|gb|ADB38070.1|/0/aconitate hydratase [Spirosoma linguale DSM 74]
MGG_03237	1.997	6.08e-14	diphthamide biosynthesis protein 1 (1477 nt)	-	-	-	gi|222445660|ref|ZP_03608175.1|/1.70091e-27/hypothetical protein METSMIALI_01301 [Methanobrevibacter smithii DSM 2375]
MGG_09528	1.995	1.37e-07	conserved hypothetical protein (1945 nt)	-	-	-	-
MGG_11680	1.995	1.37e-07	AAA family ATPase (2181 nt)	-	-	-	gi|238916315|ref|YP_002929832.1|/2.17147e-24/stage V sporulation protein K [Eubacterium eligens ATCC 27750]
MGG_07611	1.993	1.68e-13	conserved hypothetical protein (1911 nt)	-	-	-	-
MGG_01512	1.99	1.27e-13	conserved hypothetical protein (2325 nt)	-	-	-	-
MGG_00174	1.988	3.27e-07	conserved hypothetical protein (2453 nt)	-	-	-	-
MGG_06770	1.987	4.39e-09	conserved hypothetical protein (948 nt)	-	GO:0005488//binding	-	gi|162448866|ref|YP_001611233.1|/7.89559e-16/Sir2 family transcriptional regulator [Sorangium cellulosum 'So ce 56']
MGG_06050	1.987	2.95e-12	GATA type zinc finger protein Asd4 (2490 nt)	-	-	-	-
MGG_02713	1.986	1.35e-13	nascent polypeptide-associated complex subunit beta (1063 nt)	-	-	-	-
MGG_03051	1.985	1.75e-13	aspartate-semialdehyde dehydrogenase (1503 nt)	-	GO:0005488//binding;GO:0003824//catalytic activity	GO:0009067//aspartate family amino acid biosynthetic process	gi|189913108|ref|YP_001964997.1|/3.50972e-72/Aspartate-semialdehyde dehydrogenase [Leptospira biflexa serovar Patoc strain 'Patoc 1 (Ames)']
MGG_07529	1.981	1.23e-09	60S ribosomal subunit assembly/export protein LOC1 (746 nt)	-	-	-	-
MGG_08345	1.979	1.7e-12	cell division control protein 4 (3778 nt)	-	GO:0005488//binding	-	gi|158335320|ref|YP_001516492.1|/2.42696e-45/WD repeat-containing protein [Acaryochloris marina MBIC11017]
MGG_15241	1.978	7.53e-08	alpha/beta hydrolase fold protein (1305 nt)	-	-	-	gi|229011865|ref|ZP_04169046.1|/7.9283e-18/Lipase [Bacillus mycoides DSM 2048]
MGG_04601	1.978	7.53e-08	conserved hypothetical protein (2066 nt)	-	-	-	-
MGG_00361	1.975	1.18e-05	Sas10/Utp3 family protein (1917 nt)	-	-	-	-
MGG_04917	1.975	2.4e-09	predicted protein (4500 nt)	-	-	-	-
MGG_03002	1.971	1.85e-08	cryptochrome DASH (3343 nt)	-	-	-	gi|37520404|ref|NP_923781.1|/8.04201e-61/cryptochrome [Gloeobacter violaceus PCC 7421]
MGG_11100	1.971	1.02e-12	conserved hypothetical protein (2594 nt)	-	-	-	-
MGG_01111	1.971	3.65e-13	cytochrome c oxidase polypeptide VIb (716 nt)	-	-	-	-
MGG_05741	1.967	1.71e-12	isochorismatase domain-containing protein 2 (1021 nt)	-	-	-	gi|145299475|ref|YP_001142316.1|/5.97298e-20/isochorismatase family protein [Aeromonas salmonicida subsp. salmonicida A449]
MGG_03645	1.967	0	adenylosuccinate lyase (1643 nt)	-	-	-	gi|125973259|ref|YP_001037169.1|/7.43173e-128/adenylosuccinate lyase [Clostridium thermocellum ATCC 27405]
MGG_06019	1.966	0	eukaryotic translation initiation factor 5A (1512 nt)	-	-	-	gi|150401342|ref|YP_001325108.1|/6.26552e-09/translation initiation factor IF-5A [Methanococcus aeolicus Nankai-3]
MGG_00431	1.966	6.63e-13	homogentisate 1,2-dioxygenase (1724 nt)	-	-	GO:0008152//metabolic process	gi|167647614|ref|YP_001685277.1|/1.43866e-113/homogentisate 1,2-dioxygenase [Caulobacter sp. K31]
MGG_14757	1.962	3.47e-05	1-phosphatidylinositol-3-phosphate 5-kinase FAB1 (7656 nt)	-	-	-	gi|15678816|ref|NP_275933.1|/4.63208e-14/chaperonin [Methanothermobacter thermautotrophicus str. Delta H]
MGG_05571	1.961	2.18e-13	Ulp1 protease family protein (1710 nt)	-	-	-	gi|20803886|emb|CAD31464.1|/1.24366e-08/HYPOTHETICAL PROTEIN [Mesorhizobium loti]
MGG_00892	1.961	0	ATP synthase protein 9 (1172 nt)	-	-	-	-
MGG_04462	1.958	0	chaperone protein dnaJ 2 (2242 nt)	-	GO:0005488//binding	-	gi|110636498|ref|YP_676705.1|/1.1479e-36/molecular chaperone, heat shock protein [Cytophaga hutchinsonii ATCC 33406]
MGG_13817	1.957	0	DDHD domain-containing protein (3372 nt)	-	-	-	-
MGG_11785	1.956	9.25e-13	60S ribosomal protein L15 (1431 nt)	GO:0005622//intracellular	-	-	gi|256811344|ref|YP_003128713.1|/2.69174e-22/Ribosomal protein L15e [Methanocaldococcus fervens AG86]
MGG_02503	1.952	4.73e-14	78 kDa glucose-regulated protein precursor (2487 nt)	-	GO:0005488//binding	-	gi|260429514|ref|ZP_05783491.1|/8.40255e-159/chaperone protein DnaK [Citreicella sp. SE45]
MGG_10666	1.946	2.47e-07	meiosis-specific topoisomerase Spo11 (2100 nt)	-	-	-	-
MGG_02370	1.946	0	mitochondrial phosphate carrier protein (1725 nt)	-	-	-	-
MGG_10830	1.945	0.000104869	DNA-directed rna polymerase III 25 kD polypeptide (1116 nt)	-	-	-	-
MGG_08096	1.945	0	transmembrane emp24 domain-containing protein 9 (1324 nt)	-	-	-	-
MGG_09760	1.944	1.68e-13	conserved hypothetical protein (1179 nt)	-	-	-	-
MGG_07272	1.939	1.86e-05	conserved hypothetical protein (968 nt)	-	-	-	-
MGG_13200	1.938	0	eukaryotic translation initiation factor 2 subunit alpha (1763 nt)	-	-	-	gi|57641035|ref|YP_183513.1|/4.24299e-09/translation initiation factor IF-2 subunit alpha [Thermococcus kodakarensis KOD1]
MGG_07316	1.937	0	FACT complex subunit spt-16 (3931 nt)	-	-	-	gi|256811112|ref|YP_003128481.1|/3.58275e-07/peptidase M24 [Methanocaldococcus fervens AG86]
MGG_03218	1.936	2.63e-13	conserved hypothetical protein (1425 nt)	-	-	-	-
MGG_02465	1.93	1.16e-13	Delta(24(24(1)))-sterol reductase (2402 nt)	-	-	-	gi|161830626|ref|YP_001597064.1|/4.47016e-114/putative delta(24(24(1)))-sterol reductase [Coxiella burnetii RSA 331]
MGG_05156	1.929	0	eukaryotic translation initiation factor 3 subunit H (1411 nt)	-	-	-	-
MGG_11389	1.928	1.65e-09	threonine aldolase (1393 nt)	-	-	-	gi|260063021|ref|YP_003196101.1|/1.66658e-45/L-allo-threonine aldolase [Robiginitalea biformata HTCC2501]
MGG_15291	1.926	6e-14	dibasic-processing endoprotease (2732 nt)	-	-	-	gi|88809389|ref|ZP_01124897.1|/4.06204e-60/hypothetical protein WH7805_09564 [Synechococcus sp. WH 7805]
MGG_12582	1.92	5.49e-12	predicted protein (503 nt)	-	-	-	-
MGG_07000	1.92	4.86e-13	ribonucleoside-diphosphate reductase large chain (3077 nt)	GO:0005971//ribonucleoside-diphosphate reductase complex	GO:0005515//protein binding;GO:0005524//ATP binding;GO:0004748//ribonucleoside-diphosphate reductase activity	GO:0006260//DNA replication;GO:0055114//oxidation reduction	gi|256421018|ref|YP_003121671.1|/0/ribonucleoside-diphosphate reductase, alpha subunit [Chitinophaga pinensis DSM 2588]
MGG_06731	1.919	9.99e-06	conserved hypothetical protein (915 nt)	-	-	-	-
MGG_03346	1.919	9.99e-06	N(4)-(Beta-N-acetylglucosaminyl)-L-asparaginase (1478 nt)	-	-	-	gi|256425515|ref|YP_003126168.1|/1.17519e-36/N(4)-(beta-N-acetylglucosaminyl)-L-asparaginase [Chitinophaga pinensis DSM 2588]
MGG_00630	1.917	0.000322346	ATP-dependent DNA helicase srs2 (3127 nt)	-	-	-	gi|172056503|ref|YP_001812963.1|/3.68584e-93/ATP-dependent DNA helicase PcrA [Exiguobacterium sibiricum 255-15]
MGG_07301	1.915	0	NADH-ubiquinone oxidoreductase 24 kDa subunit, mitochondrial precursor (974 nt)	-	GO:0005488//binding	-	gi|144899469|emb|CAM76333.1|/1.30321e-45/NADH-quinone oxidoreductase [Magnetospirillum gryphiswaldense MSR-1]
MGG_13504	1.914	0	hypothetical protein (688 nt)	-	-	-	-
MGG_10647	1.914	1.01e-11	conserved hypothetical protein (1073 nt)	-	-	-	gi|228953622|ref|ZP_04115663.1|/3.06076e-13/Protein tyrosine/serine phosphatase [Bacillus thuringiensis serovar kurstaki str. T03a001]
MGG_02103	1.912	1.28e-10	maltose O-acetyltransferase (1187 nt)	-	-	-	gi|281423405|ref|ZP_06254318.1|/5.66149e-28/maltose O-acetyltransferase [Prevotella oris F0302]
MGG_04476	1.909	9.61e-14	FK506-binding protein 4 (2085 nt)	-	-	-	gi|183221014|ref|YP_001839010.1|/1.80815e-20/FK506-binding protein [Leptospira biflexa serovar Patoc strain 'Patoc 1 (Paris)']
MGG_09916	1.908	0	ATP synthase gamma chain (1667 nt)	-	-	GO:0006810//transport	gi|163792319|ref|ZP_02186296.1|/5.03634e-27/F0F1 ATP synthase subunit gamma [alpha proteobacterium BAL199]
MGG_00081	1.903	1.41e-12	conserved hypothetical protein (1021 nt)	-	-	-	-
MGG_01171	1.903	5.36e-06	conserved hypothetical protein (2451 nt)	-	-	-	-
MGG_04918	1.899	0.000170328	conserved hypothetical protein (1021 nt)	-	-	-	-
MGG_05325	1.899	0.000170328	polyadenylation factor subunit 2 (2429 nt)	-	-	-	gi|269127362|ref|YP_003300732.1|/2.31099e-30/metallophosphoesterase [Thermomonospora curvata DSM 43183]
MGG_04858	1.899	0	saccharolysin (2812 nt)	-	-	-	gi|187251938|ref|YP_001876420.1|/6.69097e-89/thimet oligopeptidase [Elusimicrobium minutum Pei191]
MGG_07433	1.895	1.05e-07	conserved hypothetical protein (1167 nt)	-	-	-	-
MGG_03061	1.892	2.54e-09	ankyrin repeat-containing protein (1971 nt)	-	-	-	-
MGG_01493	1.888	1.64e-13	mitochondrial carrier protein LEU5 (1512 nt)	-	-	-	-
MGG_04714	1.888	0	DNA-directed RNA polymerase II subunit RPB2 (4247 nt)	-	-	-	gi|146302818|ref|YP_001190134.1|/0/DNA-directed RNA polymerase subunit beta [Metallosphaera sedula DSM 5348]
MGG_11519	1.888	3.21e-10	alcohol dehydrogenase (1729 nt)	-	-	-	gi|162456845|ref|YP_001619212.1|/3.3673e-33/putative NADPH quinone oxidoreductase [Sorangium cellulosum 'So ce 56']
MGG_03073	1.888	5.17e-13	NADH-ubiquinone oxidoreductase 20.8 kDa subunit (1077 nt)	-	-	-	-
MGG_13171	1.888	2.38e-14	E3 ubiquitin-protein ligase ubr1 (6712 nt)	-	-	-	-
MGG_05069	1.885	1.59e-05	hypothetical protein (912 nt)	-	-	-	-
MGG_01508	1.883	2.38e-14	conserved hypothetical protein (1877 nt)	-	-	-	-
MGG_03091	1.882	0	hypothetical protein (792 nt)	-	-	-	-
MGG_04356	1.881	1.35e-13	ATP phosphoribosyltransferase (1715 nt)	-	-	-	gi|87312179|ref|ZP_01094282.1|/1.23503e-40/ATP phosphoribosyltransferase [Blastopirellula marina DSM 3645]
MGG_00999	1.88	6.08e-14	conserved hypothetical protein (778 nt)	-	-	-	-
MGG_03373	1.879	1.55e-06	CCCH zinc finger domain-containing protein (2626 nt)	-	-	-	gi|111220619|ref|YP_711413.1|/6.45491e-10/hypothetical protein FRAAL1158 [Frankia alni ACN14a]
MGG_04092	1.874	7.01e-13	glycosyl transferase family protein (1052 nt)	-	-	-	gi|258636231|ref|ZP_05728990.1|/3.05405e-43/glycosyl transferase family 8 [Pantoea sp. At-9b]
MGG_01600	1.873	1.32e-11	Sec20 domain-containing protein (1385 nt)	-	-	-	-
MGG_09890	1.873	3.29e-14	conserved hypothetical protein (734 nt)	-	-	-	-
MGG_06681	1.87	8.49e-06	arginine-tRNA-protein transferase 1 (2153 nt)	-	-	-	gi|119476166|ref|ZP_01616518.1|/2.08793e-11/arginyl-tRNA-protein transferase [marine gamma proteobacterium HTCC2143]
MGG_12004	1.87	2.1e-12	C2HC5 finger protein (2112 nt)	-	-	-	-
MGG_11227	1.866	2.18e-13	AP-1 complex subunit sigma-1 (1294 nt)	-	-	-	-
MGG_12243	1.863	8.44e-08	conserved hypothetical protein (2486 nt)	-	-	-	-
MGG_00830	1.857	4e-13	conserved hypothetical protein (2104 nt)	-	-	-	gi|116751100|ref|YP_847787.1|/1.07647e-12/hypothetical protein Sfum_3682 [Syntrophobacter fumaroxidans MPOB]
MGG_07442	1.856	5.71e-14	conserved hypothetical protein (1806 nt)	-	-	-	-
MGG_12920	1.855	1.29e-14	conserved hypothetical protein (1139 nt)	-	-	-	-
MGG_05282	1.852	1.71e-13	54S ribosomal protein L23 (836 nt)	-	-	-	gi|197117302|ref|YP_002137729.1|/3.638e-19/ribosomal protein L13 [Geobacter bemidjiensis Bem]
MGG_00572	1.852	0.00027665	cytochrome P450 (1979 nt)	-	-	-	-
MGG_03607	1.852	0.00027665	alanyl-tRNA synthetase (3462 nt)	-	-	-	gi|167764982|ref|ZP_02437103.1|/1.35034e-135/hypothetical protein BACSTE_03375 [Bacteroides stercoris ATCC 43183]
MGG_03631	1.851	2.8e-14	solute carrier family 25 member 40 (1629 nt)	-	-	-	-
MGG_02731	1.85	0	cell division control protein 42 (2628 nt)	-	-	-	-
MGG_11541	1.847	0	phosphoribosylformylglycinamidine synthase (4382 nt)	-	-	-	gi|251793180|ref|YP_003007908.1|/0/phosphoribosylformylglycinamidine synthase [Aggregatibacter aphrophilus NJ8700]
MGG_04080	1.844	1.61e-10	UBA/TS-N domain-containing protein (2970 nt)	-	-	-	-
MGG_01780	1.843	1.33e-08	conserved hypothetical protein (2046 nt)	-	-	-	gi|16329385|ref|NP_440113.1|/1.83165e-17/hypothetical protein sll1681 [Synechocystis sp. PCC 6803]
MGG_06003	1.842	0	ubiquinol-cytochrome c reductase complex ubiquinone-binding protein (938 nt)	-	-	-	-
MGG_09866	1.841	0	flagellar associated protein (2344 nt)	-	-	-	gi|23014535|ref|ZP_00054346.1|/1.54978e-47/COG0737: 5'-nucleotidase/2',3'-cyclic phosphodiesterase and related esterases [Magnetospirillum magnetotacticum MS-1]
MGG_00559	1.841	1.3e-06	tRNA (uridine-2'-O-)-methyltransferase TRM7 (1309 nt)	-	GO:0016740//transferase activity	-	gi|71083352|ref|YP_266071.1|/1.0817e-18/FtsJ-like methyltransferase [Candidatus Pelagibacter ubique HTCC1062]
MGG_14329	1.84	1.19e-13	checkpoint serine/threonine-protein kinase BUB1 (3913 nt)	-	-	-	-
MGG_03039	1.839	1.03e-12	Hsp70-like protein (2680 nt)	-	-	-	gi|119490442|ref|ZP_01622903.1|/5.95372e-27/putative chaperone protein [Lyngbya sp. PCC 8106]
MGG_08163	1.839	0	hypothetical protein (1018 nt)	-	-	-	-
MGG_13743	1.838	0	conserved hypothetical protein (1101 nt)	-	-	-	-
MGG_02958	1.836	7.86e-14	conserved hypothetical protein (3154 nt)	-	-	-	-
MGG_13170	1.836	0	cytochrome c1 (1813 nt)	-	-	-	gi|83313188|ref|YP_423452.1|/9.79053e-52/cytochrome b/c1 [Magnetospirillum magneticum AMB-1]
MGG_01722	1.835	0	adenylyl cyclase-associated protein (2175 nt)	-	-	-	-
MGG_07327	1.832	0	asparagine-rich protein (2881 nt)	-	-	-	-
MGG_07753	1.832	7.55e-13	60S ribosomal protein L11 (1038 nt)	GO:0005622//intracellular	GO:0003723//RNA binding	-	gi|14591521|ref|NP_143602.1|/1.12953e-28/50S ribosomal protein L5P [Pyrococcus horikoshii OT3]
MGG_08049	1.831	7.21e-06	ATP-dependent RNA helicase DBP4 (2397 nt)	-	GO:0005488//binding;GO:0016818//hydrolase activity, acting on acid anhydrides, in phosphorus-containing anhydrides	-	gi|161506849|ref|YP_001576803.1|/6.56228e-62/putative ATP-dependent RNA helicase [Lactobacillus helveticus DPC 4571]
MGG_12537	1.83	2.53e-14	phosphoribosylaminoimidazole-succinocarboxamide synthase (933 nt)	-	-	-	gi|251826839|ref|ZP_04829920.1|/9.06915e-57/phosphoribosylaminoimidazole-succinocarboxamide synthase [Gallionella ferruginea ES-2]
MGG_01681	1.827	7.86e-14	vesicle-associated membrane protein 725 (1310 nt)	-	-	-	-
MGG_01842	1.824	3.74e-07	conserved hypothetical protein (1930 nt)	-	-	-	gi|168334796|ref|ZP_02692922.1|/3.92847e-06/hypothetical protein Epulo_07220 [Epulopiscium sp. 'N.t. morphotype B']
MGG_10382	1.823	7.7e-05	ribosome biogenesis protein RPF2 (1221 nt)	-	-	-	-
MGG_01746	1.823	0	conserved hypothetical protein (2148 nt)	-	-	-	-
MGG_05288	1.822	3.85e-06	conserved hypothetical protein (1800 nt)	-	-	-	-
MGG_03915	1.818	0	pyridoxamine phosphate oxidase family protein (970 nt)	-	-	-	gi|271962249|ref|YP_003336445.1|/4.94931e-29/hypothetical protein Sros_0679 [Streptosporangium roseum DSM 43021]
MGG_05815	1.817	2.01e-07	pre-rRNA-processing protein ESF2 (993 nt)	-	-	-	gi|227547086|ref|ZP_03977135.1|/7.72342e-17/conserved hypothetical protein [Bifidobacterium longum subsp. infantis ATCC 55813]
MGG_13782	1.817	0	60S ribosomal protein L19 (1643 nt)	GO:0005622//intracellular	-	-	gi|20093471|ref|NP_613318.1|/2.73047e-13/50S ribosomal protein L19e [Methanopyrus kandleri AV19]
MGG_06427	1.813	3.3e-10	mitochondrial import inner membrane translocase subunit tim-9 (777 nt)	-	-	-	-
MGG_15289	1.812	5.85e-09	conserved hypothetical protein (1625 nt)	-	-	-	-
MGG_06070	1.811	3.35e-14	serine/threonine-protein kinase SAPK1 (3132 nt)	-	-	-	gi|222529037|ref|YP_002572919.1|/8.08446e-15/serine/threonine protein kinase with PASTA sensor(s) [Anaerocellum thermophilum DSM 6725]
MGG_13645	1.811	0	60S ribosomal protein L13-A (1494 nt)	-	-	-	-
MGG_05315	1.809	0	conserved hypothetical protein (6141 nt)	-	-	-	gi|260646769|emb|CBG69866.1|/3.93301e-16/hypothetical protein [Streptomyces scabiei 87.22]
MGG_09887	1.809	0	ubiquitin (1080 nt)	-	-	-	-
MGG_12154	1.808	1.28e-13	fatty acid synthase subunit alpha reductase (5731 nt)	-	GO:0003824//catalytic activity	-	gi|111018431|ref|YP_701403.1|/1.27143e-109/fatty-acyl-CoA synthase [Rhodococcus jostii RHA1]
MGG_14349	1.806	1.1e-06	conserved hypothetical protein (1242 nt)	-	-	-	gi|261349651|ref|ZP_05975068.1|/4.46288e-23/cell division protein (RNA-binding), PelA [Methanobrevibacter smithii DSM 2374]
MGG_08690	1.805	9.67e-11	short-chain specific acyl-CoA dehydrogenase (1745 nt)	-	GO:0003995//acyl-CoA dehydrogenase activity	GO:0008152//metabolic process	gi|94968160|ref|YP_590208.1|/3.36574e-110/butyryl-CoA dehydrogenase [Candidatus Koribacter versatilis Ellin345]
MGG_08171	1.804	0	methylenetetrahydrofolate reductase 2 (2073 nt)	-	-	-	gi|225849632|ref|YP_002729866.1|/4.86606e-42/5,10-methylenetetrahydrofolate reductase [Persephonella marina EX-H1]
MGG_04449	1.802	0	branched-chain alpha-keto acid lipoamide acyltransferase (2030 nt)	-	-	-	gi|88796979|ref|ZP_01112569.1|/4.69012e-74/Apha keto acid dehydrogenase complex, E2 component [Reinekea sp. MED297]
MGG_12973	1.801	2.55e-14	conserved hypothetical protein (2018 nt)	-	-	-	gi|86610018|ref|YP_478780.1|/1.63764e-51/hypothetical protein CYB_2587 [Synechococcus sp. JA-2-3B'a(2-13)]
MGG_02856	1.799	1.15e-05	molybdopterin biosynthesis protein moeB (1745 nt)	-	-	-	gi|150009468|ref|YP_001304211.1|/6.0739e-35/ThiF family protein, putative dinucleotide-utilizing enzyme involved in molybdopterin and thiamine biosynthesis [Parabacteroides distasonis ATCC 8503]
MGG_07466	1.797	3.29e-14	cell division control protein 12 (2093 nt)	-	-	-	-
MGG_00867	1.794	0	conserved hypothetical protein (913 nt)	-	-	-	-
MGG_10055	1.794	0	dolichyl-phosphate mannosyltransferase polypeptide 3 (954 nt)	-	-	-	-
MGG_13539	1.794	3.15e-07	hypothetical protein (962 nt)	-	-	-	-
MGG_08564	1.793	4.58e-13	saccharopine dehydrogenase (2201 nt)	-	-	-	gi|256822837|ref|YP_003146800.1|/1.07865e-55/Saccharopine dehydrogenase (NADP(+), L-glutamate- forming) [Kangiella koreensis DSM 16069]
MGG_01743	1.792	6.15e-14	carbamoyl-phosphate synthase arginine-specific small chain (2471 nt)	-	GO:0016874//ligase activity	GO:0008152//metabolic process	gi|270296633|ref|ZP_06202832.1|/3.72493e-83/carbamoyl-phosphate synthase, small subunit [Bacteroides sp. D20]
MGG_09513	1.792	0.000235226	conserved hypothetical protein (1770 nt)	-	-	-	gi|85704780|ref|ZP_01035881.1|/5.841e-09/hypothetical protein ROS217_06860 [Roseovarius sp. 217]
MGG_04494	1.792	0.000235226	conserved hypothetical protein (2097 nt)	-	-	-	-
MGG_00908	1.786	2.28e-13	26S protease regulatory subunit 6B (2081 nt)	GO:0044424//intracellular part	-	-	gi|11499558|ref|NP_070800.1|/5.71566e-75/proteasome-activating nucleotidase [Archaeoglobus fulgidus DSM 4304]
MGG_05134	1.783	0.000123858	conserved hypothetical protein (1034 nt)	-	-	-	-
MGG_14713	1.783	0.000123858	conserved hypothetical protein (2209 nt)	-	-	-	-
MGG_09534	1.783	4.66e-15	conserved hypothetical protein (1050 nt)	-	-	-	gi|269127338|ref|YP_003300708.1|/3.08251e-11/hydroxyisourate hydrolase [Thermomonospora curvata DSM 43183]
MGG_01588	1.781	2.85e-13	DNA damage checkpoint protein rad24 (2351 nt)	-	-	-	-
MGG_09367	1.779	1.61e-13	malate dehydrogenase (1439 nt)	-	GO:0016614//oxidoreductase activity, acting on CH-OH group of donors	GO:0005975//carbohydrate metabolic process;GO:0044237//cellular metabolic process	gi|149921639|ref|ZP_01910088.1|/8.00228e-83/malate dehydrogenase [Plesiocystis pacifica SIR-1]
MGG_11330	1.779	0	microsomal signal peptidase 12kDa subunit (960 nt)	-	-	-	-
MGG_06204	1.777	2.53e-14	alpha/beta hydrolase (1777 nt)	-	-	-	gi|158422945|ref|YP_001524237.1|/3.42355e-25/alpha/beta hydrolase [Azorhizobium caulinodans ORS 571]
MGG_01566	1.775	0	homoisocitrate dehydrogenase (1276 nt)	-	GO:0005488//binding;GO:0016616//oxidoreductase activity, acting on the CH-OH group of donors, NAD or NADP as acceptor	GO:0008652//cellular amino acid biosynthetic process	gi|207367111|dbj|BAG72077.1|/5.97478e-71/homoisocitrate dehydrogenase [Thermus aquaticus]
MGG_04752	1.775	5.69e-13	ATP synthase subunit 4 (1347 nt)	-	-	-	-
MGG_06678	1.775	6.54e-05	ribose-phosphate pyrophosphokinase 5 (1546 nt)	-	GO:0016740//transferase activity	GO:0055086//nucleobase, nucleoside and nucleotide metabolic process	gi|148265702|ref|YP_001232408.1|/1.72723e-46/ribose-phosphate pyrophosphokinase [Geobacter uraniireducens Rf4]
MGG_11412	1.774	3.09e-13	tubulin alpha chain (2266 nt)	-	-	-	gi|158934476|emb|CAJ14013.3|/1.12032e-54/bacterial tubulin B [Prosthecobacter vanneervenii]
MGG_00666	1.769	3.65e-13	succinate dehydrogenase membrane anchor subunit (1055 nt)	-	-	-	-
MGG_12159	1.768	3.46e-05	uridine kinase (2437 nt)	-	-	-	gi|239978127|ref|ZP_04700651.1|/1.55505e-20/hypothetical protein SalbJ_01730 [Streptomyces albus J1074]
MGG_07435	1.767	2.19e-09	hypothetical protein (1155 nt)	-	-	-	-
MGG_10236	1.767	1.83e-05	conserved hypothetical protein (4274 nt)	-	-	-	gi|73669858|ref|YP_305873.1|/5.8239e-11/phosphorylase [Methanosarcina barkeri str. Fusaro]
MGG_05095	1.766	1.9e-11	nucleoporin Nup157/170 (4387 nt)	-	-	-	-
MGG_01239	1.765	1.43e-07	conserved hypothetical protein (1077 nt)	-	-	-	-
MGG_11193	1.76	0	bystin (1812 nt)	-	-	-	-
MGG_14404	1.76	5.17e-14	conserved hypothetical protein (2181 nt)	-	-	-	-
MGG_04357	1.76	4.77e-14	conserved hypothetical protein (1527 nt)	-	-	-	gi|223940316|ref|ZP_03632173.1|/1.65262e-57/major facilitator superfamily MFS_1 [bacterium Ellin514]
MGG_15076	1.759	0	conserved hypothetical protein (1875 nt)	-	-	-	-
MGG_08259	1.759	3.35e-14	conserved hypothetical protein (1808 nt)	-	-	-	-
MGG_01725	1.758	0	deoxyhypusine hydroxylase (1177 nt)	-	-	-	-
MGG_00170	1.755	3.68e-13	proteasome component PRE2 (1443 nt)	-	GO:0016787//hydrolase activity	-	gi|219851431|ref|YP_002465863.1|/3.67214e-27/Proteasome, beta-type subunit, conserved site [Candidatus Methanosphaerula palustris E1-9c]
MGG_09842	1.754	3.6e-14	conserved hypothetical protein (1078 nt)	-	-	-	-
MGG_11667	1.754	3.86e-14	hypothetical protein (696 nt)	-	-	-	-
MGG_02620	1.749	5.03e-12	conserved hypothetical protein (1466 nt)	-	-	-	-
MGG_00450	1.748	1.81e-13	phosphoenolpyruvate carboxykinase (3557 nt)	-	GO:0016831//carboxy-lyase activity;GO:0000166//nucleotide binding	-	gi|268316756|ref|YP_003290475.1|/3.27774e-153/phosphoenolpyruvate carboxykinase (ATP) [Rhodothermus marinus DSM 4252]
MGG_06743	1.746	2.8e-14	vacuolar protein sorting-associated protein vps5 (2282 nt)	-	-	-	-
MGG_09471	1.746	0	neutral trehalase (2489 nt)	-	GO:0003824//catalytic activity	-	gi|146299022|ref|YP_001193613.1|/2.52886e-141/Alpha,alpha-trehalase [Flavobacterium johnsoniae UW101]
MGG_04803	1.745	7.87e-07	transmembrane and coiled-coil domain-containing protein 4 (4210 nt)	-	-	-	gi|153211860|ref|ZP_01947707.1|/4.84928e-10/hypothetical protein A55_A0481 [Vibrio cholerae 1587]
MGG_05570	1.745	4.21e-07	conserved hypothetical protein (696 nt)	-	-	-	-
MGG_07257	1.745	0	hypothetical protein (1810 nt)	-	-	-	-
MGG_06919	1.744	0	40S ribosomal protein S3aE (1542 nt)	-	-	-	gi|282163503|ref|YP_003355888.1|/4.13843e-16/30S ribosomal protein S3Ae [Methanocella paludicola SANAE]
MGG_08007	1.744	5.34e-10	conserved hypothetical protein (824 nt)	-	-	-	gi|162448444|ref|YP_001610811.1|/1.2129e-13/hypothetical protein sce0174 [Sorangium cellulosum 'So ce 56']
MGG_06927	1.743	0	conserved hypothetical protein (703 nt)	-	-	-	-
MGG_02928	1.742	1.55e-10	conserved hypothetical protein (2771 nt)	-	-	-	-
MGG_13001	1.742	2.35e-13	conserved hypothetical protein (1442 nt)	-	-	-	-
MGG_10704	1.742	0	predicted protein (748 nt)	-	-	-	-
MGG_08271	1.741	0.000198491	oligosaccharide translocation protein RFT1 (1788 nt)	-	-	-	-
MGG_04055	1.74	8.39e-11	aminodeoxychorismate synthase (2638 nt)	-	GO:0003824//catalytic activity	-	gi|54023569|ref|YP_117811.1|/2.06372e-48/putative para-aminobenzoate synthase [Nocardia farcinica IFM 10152]
MGG_00896	1.738	1.33e-11	exosome complex exonuclease RRP6 (3335 nt)	-	-	-	gi|116747862|ref|YP_844549.1|/3.69072e-20/3'-5' exonuclease [Syntrophobacter fumaroxidans MPOB]
MGG_07764	1.737	0.000104536	conserved hypothetical protein (2444 nt)	-	-	-	-
MGG_08587	1.737	0.000104536	conserved hypothetical protein (2113 nt)	-	-	-	-
MGG_02802	1.736	0	predicted protein (2137 nt)	-	-	-	gi|145593982|ref|YP_001158279.1|/7.34903e-09/hypothetical protein Strop_1435 [Salinispora tropica CNB-440]
MGG_02987	1.735	4.22e-14	para-nitrobenzyl esterase (1685 nt)	-	-	-	gi|266627258|ref|ZP_06120188.1|/5.72416e-36/Carboxylesterase [Caulobacter segnis ATCC 21756]
MGG_03653	1.732	0	60S ribosomal protein L20 (1035 nt)	-	-	-	-
MGG_08623	1.732	1.11e-13	neutral alpha-glucosidase AB precursor (3124 nt)	-	-	-	gi|220932744|ref|YP_002509652.1|/5.82507e-98/Alpha-glucosidase [Halothermothrix orenii H 168]
MGG_06907	1.732	0	conserved hypothetical protein (1140 nt)	-	-	-	-
MGG_01741	1.73	1.55e-05	conserved hypothetical protein (10157 nt)	-	-	-	-
MGG_03027	1.73	1.55e-05	BTB/POZ domain-containing protein 3 (2032 nt)	-	-	-	-
MGG_13935	1.73	1.78e-13	conserved hypothetical protein (2460 nt)	-	-	-	-
MGG_04119	1.728	8.23e-06	guanine deaminase (1803 nt)	-	-	-	gi|256853791|ref|ZP_05559156.1|/1.35713e-61/chlorohydrolase [Enterococcus faecalis T8]
MGG_12358	1.721	6.14e-13	conserved hypothetical protein (2954 nt)	-	-	-	-
MGG_04454	1.717	1.02e-07	transport protein GOS1 (934 nt)	-	-	-	-
MGG_03116	1.717	2.93e-08	spliceosome component (2020 nt)	-	-	-	gi|271967502|ref|YP_003341698.1|/1.80899e-07/WD40 repeat-domain-containing protein-like protein [Streptosporangium roseum DSM 43021]
MGG_09010	1.715	7.47e-12	transcriptional activator hac1 (2046 nt)	-	-	-	-
MGG_00503	1.713	3.35e-14	diacylglycerol O-acyltransferase 2A (2089 nt)	-	-	-	-
MGG_12828	1.713	3.8e-10	conserved hypothetical protein (2221 nt)	-	-	-	-
MGG_00307	1.711	1.4e-13	ARP2/3 complex 21 kDa subunit (833 nt)	-	-	-	-
MGG_06639	1.711	0	T-complex protein 1 subunit gamma (2107 nt)	-	GO:0005488//binding	-	gi|11499046|ref|NP_070280.1|/2.41785e-105/thermosome, subunit beta (thsB) [Archaeoglobus fulgidus DSM 4304]
MGG_03203	1.71	0	54S ribosomal protein L16 (1099 nt)	-	-	-	gi|88812750|ref|ZP_01127996.1|/1.13178e-09/Ribosomal protein L16 [Nitrococcus mobilis Nb-231]
MGG_04191	1.709	0	heat shock protein SSC1 (2943 nt)	-	GO:0000166//nucleotide binding	-	gi|118590474|ref|ZP_01547876.1|/0/molecular chaperone DnaK [Stappia aggregata IAM 12614]
MGG_00967	1.709	2.85e-12	DnaJ domain-containing protein (1034 nt)	-	GO:0005488//binding	GO:0006950//response to stress;GO:0034960;GO:0044238//primary metabolic process	gi|56417271|ref|YP_154345.1|/3.60465e-08/DNAJ protein [Anaplasma marginale str. St. Maries]
MGG_02405	1.706	1.29e-14	conserved hypothetical protein (2207 nt)	-	-	-	-
MGG_06727	1.706	1.29e-14	WD domain-containing protein (819 nt)	-	-	-	-
MGG_10926	1.705	0	conserved hypothetical protein (777 nt)	-	-	-	-
MGG_11026	1.698	5.04e-11	conserved hypothetical protein (1548 nt)	-	-	-	-
MGG_13467	1.698	0.000316666	conserved hypothetical protein (1775 nt)	-	-	-	-
MGG_02514	1.698	2.73e-11	ankyrin repeat protein nuc-2 (4346 nt)	-	-	-	gi|189502738|ref|YP_001958455.1|/1.45801e-17/hypothetical protein Aasi_1435 [Candidatus Amoebophilus asiaticus 5a2]
MGG_00223	1.698	6.92e-06	fructose-bisphosphate aldolase (1501 nt)	-	GO:0016829//lyase activity	GO:0008152//metabolic process	gi|86141307|ref|ZP_01059853.1|/3.24368e-100/fructose-bisphosphate aldolase [Leeuwenhoekiella blandensis MED217]
MGG_02820	1.697	1.48e-11	pre-mRNA-splicing factor isy-1 (711 nt)	-	-	-	-
MGG_15268	1.697	1.73e-10	conserved hypothetical protein (2612 nt)	-	-	-	-
MGG_06032	1.697	0.000166447	conserved hypothetical protein (2459 nt)	-	-	-	gi|158424502|ref|YP_001525794.1|/2.60287e-20/major facilitator superfamily permease [Azorhizobium caulinodans ORS 571]
MGG_10088	1.697	0.000166447	conserved hypothetical protein (692 nt)	-	-	-	-
MGG_04387	1.697	0.000166447	transcriptional activator protein DAL81 (2405 nt)	-	-	-	-
MGG_06744	1.697	3.83e-09	conserved hypothetical protein (609 nt)	-	-	-	-
MGG_03604	1.695	2.16e-13	nuclear movement protein nudC (794 nt)	-	-	-	-
MGG_04008	1.692	0	54S ribosomal protein YmL6 (1297 nt)	-	-	-	gi|57234685|ref|YP_181219.1|/2.06553e-18/50S ribosomal protein L4 [Dehalococcoides ethenogenes 195]
MGG_03946	1.688	5.71e-13	predicted protein (1282 nt)	-	-	-	-
MGG_06356	1.688	0	monothiol glutaredoxin-5 (1653 nt)	-	GO:0009055//electron carrier activity;GO:0015035//protein disulfide oxidoreductase activity	GO:0045454//cell redox homeostasis	gi|260753501|ref|YP_003226394.1|/3.96244e-20/glutaredoxin-like protein [Zymomonas mobilis subsp. mobilis NCIB 11163]
MGG_10819	1.687	2.16e-13	hypothetical protein (1108 nt)	-	-	-	-
MGG_07285	1.686	3.4e-13	protein kinase family protein (3113 nt)	-	-	-	-
MGG_00087	1.685	0	ribosome biogenesis protein SSF1 (1551 nt)	-	-	-	-
MGG_04953	1.683	0	conserved hypothetical protein (1207 nt)	-	-	-	-
MGG_06693	1.682	0	60S ribosomal protein L27-B (1172 nt)	-	-	-	-
MGG_00647	1.68	5.58e-13	NADH-ubiquinone oxidoreductase 51 kDa subunit (1719 nt)	-	GO:0051539//4 iron, 4 sulfur cluster binding;GO:0051287//NAD or NADH binding;GO:0008137//NADH dehydrogenase (ubiquinone) activity;GO:0010181//FMN binding	GO:0055114//oxidation reduction	gi|114327961|ref|YP_745118.1|/6.73439e-168/NADH dehydrogenase I subunit F [Granulibacter bethesdensis CGDNIH1]
MGG_01436	1.676	1.35e-07	conserved hypothetical protein (2431 nt)	-	-	-	-
MGG_05503	1.676	3.37e-13	high-affinity nickel-transport protein nixA (1247 nt)	-	-	-	gi|222086034|ref|YP_002544566.1|/4.53901e-44/High-affinity nickel permease [Agrobacterium radiobacter K84]
MGG_01309	1.674	0	histidine biosynthesis trifunctional protein (2688 nt)	-	-	GO:0008152//metabolic process	gi|126645650|ref|ZP_01718194.1|/4.33135e-102/histidinol dehydrogenase [Algoriphagus sp. PR1]
MGG_11708	1.674	1.65e-06	conserved hypothetical protein (949 nt)	-	-	-	-
MGG_10652	1.673	1.05e-11	digestive organ expansion factor (2380 nt)	-	-	-	-
MGG_08065	1.672	6.59e-14	protein transparent testa glabra 1 (1510 nt)	-	-	-	-
MGG_03155	1.67	0	NADH-ubiquinone oxidoreductase 78 kDa subunit (3119 nt)	-	GO:0051536//iron-sulfur cluster binding;GO:0016651//oxidoreductase activity, acting on NADH or NADPH	-	gi|163793193|ref|ZP_02187169.1|/0/NADH-quinone oxidoreductase, chain G [alpha proteobacterium BAL199]
MGG_14874	1.67	5.81e-06	histone chaperone asf-1 (1326 nt)	-	-	-	-
MGG_05720	1.669	1.09e-05	pre-mRNA-splicing factor clf-1 (2306 nt)	-	-	-	gi|188996284|ref|YP_001930535.1|/5.74871e-07/Tetratricopeptide TPR_2 repeat protein [Sulfurihydrogenibium sp. YO3AOP1]
MGG_09567	1.668	7.53e-14	uroporphyrinogen-III synthase (1317 nt)	-	-	-	gi|268317442|ref|YP_003291161.1|/3.34434e-12/Uroporphyrinogen III synthase HEM4 [Rhodothermus marinus DSM 4252]
MGG_01973	1.667	2.72e-09	conserved hypothetical protein (3625 nt)	-	-	-	-
MGG_10185	1.666	5.32e-12	60S ribosomal protein L23a (1230 nt)	-	-	-	gi|261403781|ref|YP_003248005.1|/1.33508e-11/ribosomal protein L23 [Methanocaldococcus vulcanius M7]
MGG_13842	1.666	3.88e-05	quinate repressor (2703 nt)	-	-	-	gi|146296089|ref|YP_001179860.1|/1.81589e-15/shikimate 5-dehydrogenase [Caldicellulosiruptor saccharolyticus DSM 8903]
MGG_14751	1.665	3.35e-14	FACT complex subunit pob-3 (2090 nt)	-	-	-	-
MGG_14588	1.665	0	mitochondrial chaperone bcs1 (3926 nt)	-	GO:0016787//hydrolase activity	-	gi|126737180|ref|ZP_01752915.1|/3.11153e-27/AAA ATPase [Roseobacter sp. SK209-2-6]
MGG_06736	1.663	9.39e-09	conserved hypothetical protein (3966 nt)	-	-	-	-
MGG_03520	1.663	0	zinc finger protein (698 nt)	-	-	-	-
MGG_00915	1.662	1.75e-08	conserved hypothetical protein (2623 nt)	-	-	-	-
MGG_04920	1.662	0	palmitoyl-protein thioesterase 1 precursor (1159 nt)	-	-	-	-
MGG_12109	1.659	0.000138851	conserved hypothetical protein (2343 nt)	-	-	-	-
MGG_12972	1.656	3.28e-13	splicing factor 3A subunit 3 (1936 nt)	-	-	-	-
MGG_10239	1.656	0.000263736	conserved hypothetical protein (1156 nt)	-	-	-	gi|152987821|ref|YP_001345621.1|/4.46428e-22/putative oxidoreductase [Pseudomonas aeruginosa PA7]
MGG_12371	1.655	3.57e-10	vacuolar transporter chaperone 2 (2878 nt)	-	-	-	-
MGG_09907	1.655	3.57e-10	ubiquitin carboxyl-terminal hydrolase 13 (3031 nt)	-	-	-	-
MGG_03757	1.654	3.95e-07	predicted protein (1323 nt)	-	-	-	-
MGG_06649	1.652	6.15e-14	EF hand domain-containing protein (4566 nt)	-	-	-	gi|167508997|gb|ABZ81638.1|/6.48387e-08/SiM protein [Streptococcus iniae]
MGG_06947	1.652	4.11e-12	CaaX farnesyltransferase alpha subunit (1921 nt)	-	-	-	-
MGG_08145	1.65	2.59e-06	conserved hypothetical protein (1447 nt)	-	-	-	gi|257386117|ref|YP_003175890.1|/9.1132e-10/ATPase associated with various cellular activities AAA_3 [Halomicrobium mukohataei DSM 12286]
MGG_06726	1.649	1.44e-12	cell division control protein 10 (2121 nt)	-	-	-	-
MGG_02486	1.648	2.55e-11	TTL domain-containing protein (2955 nt)	-	-	-	gi|225166381|ref|ZP_03728052.1|/2.21388e-14/stationary-phase survival protein SurE [Opitutaceae bacterium TAV2]
MGG_09476	1.644	3e-10	predicted protein (542 nt)	-	-	-	-
MGG_15253	1.643	5.09e-08	predicted protein (1248 nt)	-	-	-	-
MGG_00436	1.637	3.23e-05	biotin-protein ligase ligase (2288 nt)	-	-	-	gi|157964567|ref|YP_001499391.1|/2.99817e-32/biotin-protein ligase [Rickettsia massiliae MTU5]
MGG_03654	1.633	7.44e-14	conserved hypothetical protein (881 nt)	-	-	-	-
MGG_06434	1.632	0	MYB and HSA domain-containing protein (6154 nt)	-	-	-	-
MGG_03175	1.632	2.85e-12	ubiquitin fusion degradation protein 1 (1286 nt)	-	-	-	-
MGG_05174	1.63	1.51e-14	pinin/SDK/memA domain-containing protein (1422 nt)	-	-	-	-
MGG_09552	1.629	2.29e-08	conserved hypothetical protein (2410 nt)	-	-	-	-
MGG_10076	1.626	8.64e-10	transaldolase (1570 nt)	-	GO:0003824//catalytic activity	GO:0008152//metabolic process	gi|187477423|ref|YP_785447.1|/1.60597e-15/transaldolase B [Bordetella avium 197N]
MGG_06954	1.626	0	conserved hypothetical protein (2737 nt)	-	-	-	-
MGG_05462	1.626	1.13e-14	translocation protein sec72 (1427 nt)	-	-	-	-
MGG_02417	1.625	4.05e-06	ATP-dependent rRNA helicase spb-4 (2165 nt)	-	-	-	gi|268318337|ref|YP_003292056.1|/3.9493e-23/DEAD/DEAH box helicase domain protein [Rhodothermus marinus DSM 4252]
MGG_09903	1.622	2.44e-12	conserved hypothetical protein (1754 nt)	-	-	-	-
MGG_04429	1.62	0.000218624	helicase C-terminal domain protein (3389 nt)	-	GO:0005488//binding;GO:0016787//hydrolase activity	-	gi|11499053|ref|NP_070287.1|/9.60185e-78/Hef nuclease [Archaeoglobus fulgidus DSM 4304]
MGG_05170	1.618	1.35e-13	54S ribosomal protein L17 (1371 nt)	-	-	-	-
MGG_01258	1.616	7.23e-10	cyclin-K (1526 nt)	-	-	-	-
MGG_11340	1.615	1.29e-13	conserved hypothetical protein (3638 nt)	-	-	-	-
MGG_02616	1.615	2.78e-11	mitochondrial 2-methylisocitrate lyase (2141 nt)	-	-	-	gi|15828074|ref|NP_302337.1|/1.01014e-74/isocitrate lyase [Mycobacterium leprae TN]
MGG_04904	1.615	1.43e-05	conserved hypothetical protein (1633 nt)	-	-	-	-
MGG_08858	1.614	2.34e-13	GDP-mannose transporter (1933 nt)	-	-	-	-
MGG_11308	1.61	9.61e-07	zinc-binding alcohol dehydrogenase domain-containing protein 1 (1188 nt)	-	GO:0003824//catalytic activity	-	gi|194015912|ref|ZP_03054527.1|/3.4124e-50/putative NADP-dependent oxidoreductase yncb [Bacillus pumilus ATCC 7061]
MGG_06896	1.61	9.61e-07	UDP-N-acetylglucosamine-peptide N-acetylglucosaminyltransferase (4813 nt)	-	-	-	gi|255258841|ref|ZP_05338200.1|/2.31464e-56/Tetratricopeptide TPR_2 repeat protein [Sideroxydans lithotrophicus ES-1]
MGG_02829	1.61	1.49e-13	casein kinase I (2706 nt)	-	GO:0003824//catalytic activity	-	gi|226225471|ref|YP_002759577.1|/4.80403e-11/putative serine/threonine protein kinase [Gemmatimonas aurantiaca T-27]
MGG_06961	1.61	2.68e-05	conserved hypothetical protein (1312 nt)	-	-	-	-
MGG_08906	1.609	2.33e-13	mitochondrial 54S ribosomal protein L51 (673 nt)	-	-	-	-
MGG_04908	1.608	6.62e-08	spindle assembly checkpoint component MAD1 (2469 nt)	-	-	-	gi|239982349|ref|ZP_04704873.1|/1.33613e-09/putative large Ala/Glu-rich protein [Streptomyces albus J1074]
MGG_02623	1.608	0	conserved hypothetical protein (711 nt)	-	-	-	-
MGG_03851	1.605	5.06e-05	conserved hypothetical protein (646 nt)	-	-	-	-
MGG_07074	1.605	5.06e-05	cystathionine beta-lyase (1441 nt)	-	GO:0003824//catalytic activity	-	gi|94969009|ref|YP_591057.1|/3.59419e-91/cystathionine beta-lyase [Candidatus Koribacter versatilis Ellin345]
MGG_04976	1.605	1.76e-12	ADP-ribosylation factor (1550 nt)	-	-	-	gi|170290521|ref|YP_001737337.1|/1.52772e-18/small GTP-binding protein [Candidatus Korarchaeum cryptofilum OPF8]
MGG_10159	1.604	8.58e-09	mitochondrial import inner membrane translocase subunit TIM14 (886 nt)	-	-	-	gi|119946143|ref|YP_943823.1|/2.28176e-06/heat shock protein DnaJ domain-containing protein [Psychromonas ingrahamii 37]
MGG_04199	1.604	8.58e-09	complex I intermediate-associated protein 84 (2585 nt)	-	-	-	-
MGG_14172	1.604	8.58e-09	NAD-dependent deacetylase sirtuin-2 (1641 nt)	-	-	-	gi|148269570|ref|YP_001244030.1|/6.91142e-33/silent information regulator protein Sir2 [Thermotoga petrophila RKU-1]
MGG_10148	1.602	2.72e-13	6-phosphogluconolactonase (1136 nt)	-	-	-	gi|91203387|emb|CAJ71040.1|/9.62328e-38/strongly similar to 6-phosphogluconolactonase [Candidatus Kuenenia stuttgartiensis]
MGG_04710	1.601	0	translational activator GCN1 (8280 nt)	-	-	-	gi|148655871|ref|YP_001276076.1|/6.32269e-09/HEAT repeat-containing PBS lyase [Roseiflexus sp. RS-1]
MGG_01828	1.599	6.3e-06	ribose-phosphate pyrophosphokinase 1 (1840 nt)	-	-	GO:0044237//cellular metabolic process	gi|51894374|ref|YP_077065.1|/6.87255e-28/ribose-phosphate pyrophosphokinase [Symbiobacterium thermophilum IAM 14863]
MGG_06078	1.599	4.28e-07	adaptin ear-binding coat-associated protein 2 (1252 nt)	-	-	-	-
MGG_07057	1.598	0	hypothetical protein (1382 nt)	-	-	-	-
MGG_05345	1.596	0	dihydroxy-acid dehydratase, mitochondrial precursor (2138 nt)	-	GO:0046872//metal ion binding;GO:0051536//iron-sulfur cluster binding;GO:0016829//lyase activity	GO:0009082//branched chain family amino acid biosynthetic process	gi|149174008|ref|ZP_01852636.1|/0/dihydroxy-acid dehydratase [Planctomyces maris DSM 8797]
MGG_13498	1.594	2.66e-12	transcriptional regulatory protein SIN3 (5319 nt)	-	-	-	-
MGG_05826	1.593	0.000180528	epoxide hydrolase 2 (1098 nt)	-	-	-	gi|115374157|ref|ZP_01461444.1|/2.93174e-84/epoxide hydrolase [Stigmatella aurantiaca DW4/3-1]
MGG_02832	1.593	0.000180528	conserved hypothetical protein (1453 nt)	-	-	-	gi|225872888|ref|YP_002754345.1|/1.77543e-21/non-specific serine/threonine protein kinase [Acidobacterium capsulatum ATCC 51196]
MGG_06379	1.591	7.15e-09	midasin (15168 nt)	-	-	-	gi|256829054|ref|YP_003157782.1|/1.3653e-17/ATPase associated with various cellular activities AAA_5 [Desulfomicrobium baculatum DSM 4028]
MGG_08343	1.591	0	proteasome component Y13 (1404 nt)	GO:0043234//protein complex;GO:0044424//intracellular part	GO:0004175//endopeptidase activity	GO:0006508//proteolysis	gi|241906153|ref|ZP_04790767.1|/9.8598e-46/Proteasome endopeptidase complex [Methanocaldococcus infernus ME]
MGG_13328	1.591	6.63e-11	RING finger membrane protein (5190 nt)	-	-	-	-
MGG_02742	1.588	3.89e-13	conserved hypothetical protein (838 nt)	-	-	-	-
MGG_01977	1.588	1.49e-06	conserved hypothetical protein (1922 nt)	-	-	-	-
MGG_05681	1.586	2.22e-05	conserved hypothetical protein (1163 nt)	-	-	-	-
MGG_11440	1.586	2.22e-05	conserved hypothetical protein (1827 nt)	-	-	-	-
MGG_03838	1.586	0	ser/Thr protein phosphatase family protein (2439 nt)	-	-	-	-
MGG_03320	1.583	0	AP-1 complex subunit beta-1 (2707 nt)	-	-	-	-
MGG_04589	1.582	0	chromodomain helicase hrp3 (5500 nt)	-	GO:0005488//binding	-	gi|85860994|ref|YP_463196.1|/2.32522e-60/swf/snf family helicase [Syntrophus aciditrophicus SB]
MGG_03313	1.581	9.41e-14	vacuolar assembly protein (4278 nt)	-	-	-	-
MGG_04484	1.581	5.47e-12	60S ribosomal protein L18 (1292 nt)	-	-	-	-
MGG_13579	1.58	4.58e-08	hypothetical protein (474 nt)	-	-	-	-
MGG_05129	1.579	0	predicted protein (6231 nt)	-	-	-	-
MGG_14968	1.579	1.02e-10	conserved hypothetical protein (219 nt)	-	-	-	-
MGG_07346	1.576	1.1e-08	conserved hypothetical protein (921 nt)	-	-	-	-
MGG_03857	1.573	0	T-complex protein 1 subunit zeta (1983 nt)	-	-	-	gi|118431257|ref|NP_147591.2|/7.77979e-66/thermosome alpha subunit [Aeropyrum pernix K1]
MGG_09242	1.573	9.78e-06	conserved hypothetical protein (1130 nt)	-	-	-	-
MGG_03470	1.573	9.78e-06	hypothetical protein (2398 nt)	-	-	-	-
MGG_06315	1.572	2.05e-08	transcription regulatory protein SNF5 (2893 nt)	-	-	-	-
MGG_10957	1.572	0	GTP-dependent nucleic acid-binding protein engD (1644 nt)	-	-	-	gi|196228717|ref|ZP_03127583.1|/2.70557e-53/GTP-binding protein YchF [Chthoniobacter flavus Ellin428]
MGG_01102	1.571	3.16e-13	ornithine carbamoyltransferase (1256 nt)	-	-	-	gi|242399560|ref|YP_002994985.1|/8.77346e-43/Ornithine carbamoyltransferase [Thermococcus sibiricus MM 739]
MGG_06208	1.57	0	DNA repair protein RAD14 (1450 nt)	-	-	-	-
MGG_04471	1.565	2.31e-06	conserved hypothetical protein (996 nt)	-	-	-	-
MGG_05323	1.564	0.000148588	conserved hypothetical protein (1797 nt)	GO:0016020//membrane	-	GO:0006811//ion transport	gi|258405030|ref|YP_003197772.1|/8.58239e-16/zinc/iron permease [Desulfohalobium retbaense DSM 5692]
MGG_04977	1.564	0	hypothetical protein (940 nt)	-	-	-	-
MGG_15146	1.562	0	conserved hypothetical protein (1361 nt)	-	-	-	gi|89097991|ref|ZP_01170877.1|/3.78115e-10/hypothetical protein B14911_20723 [Bacillus sp. NRRL B-14911]
MGG_06377	1.562	2.21e-09	conserved hypothetical protein (1541 nt)	GO:0005622//intracellular	-	-	gi|269115043|ref|YP_003302806.1|/1.28604e-09/50S ribosomal protein L7/L12 [Mycoplasma hominis]
MGG_07518	1.56	1.7e-08	centromere/microtubule-binding protein cbf5 (1972 nt)	-	GO:0003824//catalytic activity	GO:0016070//RNA metabolic process	gi|116754990|ref|YP_844108.1|/4.21819e-64/putative rRNA pseudouridine synthase [Methanosaeta thermophila PT]
MGG_14729	1.558	3.17e-13	mitochondrial ribosomal protein subunit S18 (1108 nt)	-	-	-	gi|256371241|ref|YP_003109065.1|/5.91756e-08/ribosomal protein S11 [Acidimicrobium ferrooxidans DSM 10331]
MGG_09472	1.557	3.44e-05	solute carrier family 12 member 4 (6640 nt)	-	-	-	gi|149179358|ref|ZP_01857916.1|/1.39858e-75/Na-K-Cl cotransporter, putative [Planctomyces maris DSM 8797]
MGG_01491	1.552	8.64e-14	conserved hypothetical protein (944 nt)	-	-	-	-
MGG_03860	1.552	1.29e-13	alpha,alpha-trehalose-phosphate synthase 1 (2429 nt)	-	GO:0003824//catalytic activity	-	gi|257791715|ref|YP_003182321.1|/7.05187e-96/trehalose-phosphatase [Eggerthella lenta DSM 2243]
MGG_09412	1.551	5.84e-08	conserved hypothetical protein (1091 nt)	-	-	-	-
MGG_02252	1.549	0	tetrahydroxynaphthalene reductase (1637 nt)	-	-	-	gi|261404126|ref|YP_003240367.1|/1.93823e-27/short-chain dehydrogenase/reductase SDR [Geobacillus sp. Y412MC10]
MGG_01400	1.549	6.48e-05	conserved hypothetical protein (1260 nt)	-	-	-	-
MGG_03636	1.549	6.48e-05	pre-mRNA-splicing factor 38A (819 nt)	-	-	-	-
MGG_11543	1.549	3.17e-13	lactoylglutathione lyase (1481 nt)	-	-	-	gi|146309221|ref|YP_001189686.1|/8.1613e-38/lactoylglutathione lyase [Pseudomonas mendocina ymp]
MGG_14775	1.548	0	conserved hypothetical protein (3712 nt)	-	-	-	-
MGG_07018	1.545	8.21e-10	conserved hypothetical protein (506 nt)	-	-	-	-
MGG_03931	1.544	0	ATP-dependent RNA helicase DOB1 (3557 nt)	-	GO:0016787//hydrolase activity	-	gi|227495430|ref|ZP_03925746.1|/1.03725e-76/ATP-dependent RNA helicase [Actinomyces coleocanis DSM 15436]
MGG_02572	1.541	0	prion formation protein 1 (3892 nt)	-	GO:0017111//nucleoside-triphosphatase activity	-	gi|124549026|ref|ZP_01707453.1|/1.42508e-40/ABC transporter related [Shewanella putrefaciens 200]
MGG_06692	1.541	2.25e-13	conserved hypothetical protein (998 nt)	-	-	-	-
MGG_14772	1.54	2.54e-13	conserved hypothetical protein (1635 nt)	-	-	-	-
MGG_12301	1.539	0.000121967	translation initiation factor 4E (1020 nt)	-	-	-	-
MGG_07243	1.539	0.000121967	conserved hypothetical protein (2419 nt)	-	-	-	-
MGG_08474	1.536	2.83e-05	Delta(12) fatty acid desaturase (1732 nt)	-	-	-	gi|16330894|ref|NP_441622.1|/5.9912e-51/delta 15 desaturase [Synechocystis sp. PCC 6803]
MGG_14876	1.536	2.83e-05	DUF453 domain protein (1203 nt)	-	-	-	gi|148260269|ref|YP_001234396.1|/2.64699e-81/hypothetical protein Acry_1266 [Acidiphilium cryptum JF-5]
MGG_06775	1.536	2.83e-05	predicted protein (1352 nt)	-	-	-	-
MGG_08100	1.533	3.74e-07	exosome complex exonuclease RRP4 (1154 nt)	-	-	-	gi|242399327|ref|YP_002994751.1|/1.25599e-08/Probable exosome complex RNA-binding protein 1 [Thermococcus sibiricus MM 739]
MGG_04405	1.533	0	CCCH zinc finger and SMR domain-containing protein (2514 nt)	-	-	-	-
MGG_06614	1.532	3.05e-10	conserved hypothetical protein (2370 nt)	-	-	-	-
MGG_07183	1.532	1.26e-09	conserved hypothetical protein (2079 nt)	-	-	-	gi|253577243|ref|ZP_04854562.1|/2.527e-06/predicted protein [Paenibacillus sp. oral taxon 786 str. D14]
MGG_08923	1.529	8.19e-14	threonine synthase (2212 nt)	-	-	-	gi|189425339|ref|YP_001952516.1|/2.02025e-63/threonine synthase [Geobacter lovleyi SZ]
MGG_00110	1.527	2.32e-09	conserved hypothetical protein (1297 nt)	-	-	-	gi|256776234|ref|ZP_05514697.1|/5.0758e-25/hypothetical protein ShygA5_15136 [Streptomyces hygroscopicus ATCC 53653]
MGG_01165	1.527	2.32e-09	isoleucyl-tRNA synthetase (3123 nt)	-	-	-	gi|220908492|ref|YP_002483803.1|/1.35946e-163/isoleucyl-tRNA synthetase [Cyanothece sp. PCC 7425]
MGG_03872	1.527	5.32e-05	conserved hypothetical protein (2358 nt)	-	-	-	-
MGG_12925	1.526	0	26S protease regulatory subunit 6A-B (2067 nt)	GO:0044424//intracellular part	GO:0016787//hydrolase activity	-	gi|20094314|ref|NP_614161.1|/1.64341e-82/proteasome-activating nucleotidase [Methanopyrus kandleri AV19]
MGG_05890	1.522	0	beta-galactosidase (3584 nt)	-	-	-	gi|261405050|ref|YP_003241291.1|/0/Beta-galactosidase [Geobacillus sp. Y412MC10]
MGG_10698	1.518	7.93e-09	conserved hypothetical protein (2340 nt)	-	-	-	-
MGG_03522	1.517	9.99e-05	rhomboid protein 2 (1330 nt)	-	-	-	-
MGG_03551	1.517	6.51e-13	threonyl-tRNA synthetase (2871 nt)	-	GO:0016874//ligase activity;GO:0005488//binding	GO:0034960;GO:0044238//primary metabolic process	gi|150021207|ref|YP_001306561.1|/6.26474e-124/threonyl-tRNA synthetase [Thermosipho melanesiensis BI429]
MGG_05622	1.516	0	hypothetical protein (1383 nt)	-	-	-	-
MGG_04197	1.515	0	conserved hypothetical protein (2725 nt)	-	-	-	-
MGG_03648	1.514	2.41e-06	NAD(P)H-dependent D-xylose reductase (1628 nt)	-	-	-	gi|239994671|ref|ZP_04715195.1|/2.74619e-66/aldehyde reductase [Alteromonas macleodii ATCC 27126]
MGG_02891	1.508	2.54e-07	SH3 domain signalling protein (1670 nt)	-	-	-	-
MGG_07737	1.505	0.000187966	U3 small nucleolar RNA-associated protein 20 (8131 nt)	-	-	-	-
MGG_05618	1.505	0.000187966	M protein repeat protein (2876 nt)	-	-	-	-
MGG_02580	1.504	1.41e-13	conserved hypothetical protein (1475 nt)	-	-	-	-
MGG_06460	1.501	0	conserved hypothetical protein (916 nt)	-	-	-	-
MGG_07877	-13.91	5.67e-164	dipeptidyl-peptidase V (2591 nt)	-	-	-	gi|266627170|ref|ZP_06120101.1|/4.30093e-71/peptidase S9 prolyl oligopeptidase active site domain protein [Caulobacter segnis ATCC 21756]
MGG_01944	-13.64	4.24e-136	hypothetical protein (1007 nt)	-	-	-	-
MGG_12981	-13.356	6.37e-112	cupin domain-containing protein (829 nt)	-	-	-	gi|146275647|ref|YP_001165807.1|/1.56034e-14/cupin 2 domain-containing protein [Novosphingobium aromaticivorans DSM 12444]
MGG_15113	-12.292	6.73e-54	pyridoxal reductase (1494 nt)	-	-	-	gi|241207219|ref|YP_002978315.1|/1.07784e-37/aldo/keto reductase [Rhizobium leguminosarum bv. trifolii WSM1325]
MGG_12228	-12.129	3.29e-48	oxidoreductase (1223 nt)	-	-	-	gi|114327711|ref|YP_744868.1|/2.27472e-25/oxidoreductase [Granulibacter bethesdensis CGDNIH1]
MGG_14269	-11.955	8.33e-43	predicted protein (1252 nt)	-	-	-	-
MGG_12091	-11.79	2.96e-38	hypothetical protein (595 nt)	-	-	-	-
MGG_12737	-11.154	6.92e-25	creatine transporter (2080 nt)	-	-	-	gi|150021180|ref|YP_001306534.1|/1.63095e-35/sodium:neurotransmitter symporter [Thermosipho melanesiensis BI429]
MGG_00156	-11.065	0	conserved hypothetical protein (1244 nt)	-	-	-	gi|108798026|ref|YP_638223.1|/2.49275e-20/NmrA-like protein [Mycobacterium sp. MCS]
MGG_10315	-11.058	0	hydrophobin (851 nt)	-	-	-	-
MGG_04962	-11.012	1.3e-22	conserved hypothetical protein (1917 nt)	-	-	-	gi|83943388|ref|ZP_00955847.1|/7.00439e-56/Oxidoreductase FAD/NAD(P)-binding [Sulfitobacter sp. EE-36]
MGG_10961	-10.954	9.31e-22	conserved hypothetical protein (1706 nt)	-	-	-	gi|269126952|ref|YP_003300322.1|/5.05486e-18/FAD linked oxidase domain protein [Thermomonospora curvata DSM 43183]
MGG_11697	-10.628	1.72e-17	carbamoylphosphate synthase large subunit (1533 nt)	-	-	-	gi|159029117|emb|CAO90106.1|/7.67114e-47/unnamed protein product [Microcystis aeruginosa PCC 7806]
MGG_03279	-10.473	8.75e-16	hypothetical protein (1901 nt)	-	-	-	-
MGG_01368	-10.473	8.75e-16	conserved hypothetical protein (967 nt)	-	-	-	-
MGG_15114	-10.137	1.18e-12	conserved hypothetical protein (1766 nt)	-	-	-	gi|171473758|gb|ACB47064.1|/3.19088e-07/FAD-dependent oxidoreductase [Micromonospora chersina]
MGG_08026	-10.137	1.18e-12	hypothetical protein (690 nt)	-	-	-	-
MGG_12715	-9.993	1.62e-11	predicted protein (740 nt)	-	-	-	-
MGG_02531	-9.954	3.11e-11	minor extracellular protease vpr (3099 nt)	-	-	-	gi|94986321|ref|YP_605685.1|/1.43936e-52/peptidase S8 and S53, subtilisin, kexin, sedolisin [Deinococcus geothermalis DSM 11300]
MGG_02204	-9.914	5.99e-11	vitamin H transporter (2104 nt)	-	-	-	gi|21219114|ref|NP_624893.1|/1.31589e-10/transporter protein [Streptomyces coelicolor A3(2)]
MGG_02273	-9.914	5.99e-11	hypothetical protein (796 nt)	-	-	-	-
MGG_10910	-9.914	5.99e-11	aflatoxin biosynthesis ketoreductase nor-1 (1322 nt)	-	-	-	gi|156975084|ref|YP_001445991.1|/3.89581e-11/hypothetical protein VIBHAR_02810 [Vibrio harveyi ATCC BAA-1116]
MGG_04973	-9.875	1.15e-10	carbonate dehydratase (926 nt)	-	-	-	gi|225848369|ref|YP_002728532.1|/6.08483e-24/carbonic anhydrase (Carbonate dehydratase) [Sulfurihydrogenibium azorense Az-Fu1]
MGG_00797	-9.79	4.27e-10	conserved hypothetical protein (998 nt)	-	-	-	-
MGG_02210	-9.745	8.22e-10	vanadium chloroperoxidase (2155 nt)	-	-	-	gi|86750614|ref|YP_487110.1|/5.41221e-44/chloride peroxidase [Rhodopseudomonas palustris HaA2]
MGG_01316	-9.745	8.22e-10	conserved hypothetical protein (1971 nt)	-	-	-	-
MGG_08020	-9.604	5.86e-09	endoglucanase-4 (823 nt)	-	-	-	-
MGG_15319	-9.604	5.86e-09	conserved hypothetical protein (531 nt)	-	-	-	-
MGG_07306	-9.553	1.13e-08	mixed-linked glucanase (2478 nt)	-	-	-	gi|196040939|ref|ZP_03108237.1|/8.98854e-06/protein VrrB [Bacillus cereus NVH0597-99]
MGG_07246	-9.553	1.13e-08	conserved hypothetical protein (799 nt)	-	-	-	-
MGG_04258	-9.461	0	predicted protein (544 nt)	-	-	-	-
MGG_13654	-9.365	0	conserved hypothetical protein (880 nt)	-	-	-	-
MGG_01952	-9.331	1.55e-07	conserved hypothetical protein (1380 nt)	-	-	-	gi|192359051|ref|YP_001983561.1|/3.92747e-39/carbohydrate binding protein, putative, cbp2C [Cellvibrio japonicus Ueda107]
MGG_14087	-9.269	2.98e-07	glucan 1,3-beta-glucosidase (3148 nt)	-	-	-	gi|266628065|ref|ZP_06120991.1|/8.41253e-12/SMP-30/Gluconolaconase/LRE domain protein [Caulobacter segnis ATCC 21756]
MGG_14938	-9.269	2.98e-07	hypothetical protein (268 nt)	-	-	-	-
MGG_05024	-9.205	5.74e-07	N-carbamoyl-L-amino acid hydrolase (1632 nt)	-	GO:0016787//hydrolase activity	-	gi|119386972|ref|YP_918027.1|/1.41506e-72/amidase [Paracoccus denitrificans PD1222]
MGG_12983	-9.195	1.49e-178	conserved hypothetical protein (1432 nt)	-	-	-	-
MGG_08711	-9.137	1.11e-06	carboxypeptidase A2 (1485 nt)	-	GO:0016787//hydrolase activity	-	gi|159040012|ref|YP_001539265.1|/4.7207e-32/peptidase M14 carboxypeptidase A [Salinispora arenicola CNS-205]
MGG_04253	-9.066	2.13e-06	carboxypeptidase A4 (1454 nt)	-	GO:0016787//hydrolase activity	-	gi|238062186|ref|ZP_04606895.1|/2.24198e-32/peptidase M14 carboxypeptidase A [Micromonospora sp. ATCC 39149]
MGG_14099	-8.994	4.1e-06	conserved hypothetical protein (1988 nt)	-	-	-	-
MGG_06865	-8.994	4.1e-06	hypothetical protein (886 nt)	-	-	-	-
MGG_01906	-8.916	7.89e-06	nicotianamine synthase 3 (1105 nt)	-	-	-	gi|162457088|ref|YP_001619455.1|/8.74825e-30/nicotianamine synthase, putative [Sorangium cellulosum 'So ce 56']
MGG_09677	-8.916	7.89e-06	conserved hypothetical protein (1658 nt)	-	-	-	gi|256675066|ref|ZP_05485377.1|/2.11771e-67/Tannase and feruloyl esterase [Streptomyces sp. SPB78]
MGG_02217	-8.651	5.63e-05	glycosyltransferase (1407 nt)	-	-	-	gi|145223179|ref|YP_001133857.1|/2.97972e-50/glycosyl transferase family protein [Mycobacterium gilvum PYR-GCK]
MGG_13946	-8.651	5.63e-05	conserved hypothetical protein (1361 nt)	-	-	-	-
MGG_06955	-8.551	0.000108285	conserved hypothetical protein (1748 nt)	-	-	-	-
MGG_05828	-8.551	0.000108285	chitin deacetylase 1 (1050 nt)	-	GO:0003824//catalytic activity	-	gi|167647669|ref|YP_001685332.1|/3.34546e-74/urate catabolism protein [Caulobacter sp. K31]
MGG_10254	-8.474	1.34e-214	taurine catabolism dioxygenase TauD (1589 nt)	-	-	-	gi|254461484|ref|ZP_05074900.1|/8.59037e-49/Taurine catabolism dioxygenase TauD, TfdA family [Rhodobacterales bacterium HTCC2083]
MGG_14113	-8.447	0.00020845	hypothetical protein (518 nt)	-	-	-	-
MGG_10694	-8.447	0.00020845	conserved hypothetical protein (3143 nt)	-	-	-	-
MGG_01764	-8.447	0.00020845	conserved hypothetical protein (1019 nt)	-	-	-	gi|115378110|ref|ZP_01465287.1|/8.99544e-56/hypothetical protein STIAU_2222 [Stigmatella aurantiaca DW4/3-1]
MGG_04708	-8.447	0.00020845	conserved hypothetical protein (2962 nt)	-	-	-	-
MGG_13464	-8.318	1.29e-96	laccase (2539 nt)	-	-	-	gi|226349446|ref|YP_002776560.1|/1.20299e-16/putative multicopper oxidase [Rhodococcus opacus B4]
MGG_03327	-8.29	1.53e-188	hypothetical protein (1920 nt)	-	-	-	-
MGG_05232	-7.999	0	conserved hypothetical protein (1107 nt)	-	-	-	-
MGG_07228	-7.418	2.25e-51	conserved hypothetical protein (3698 nt)	-	-	-	-
MGG_02275	-7.341	7.02e-144	endoprotease Endo-Pro-Aspergillus niger (1914 nt)	-	-	-	-
MGG_09352	-6.94	4.09e-179	minor extracellular protease vpr (2721 nt)	-	-	-	gi|229205178|ref|ZP_04331638.1|/2.20638e-61/subtilisin-like serine protease [Nocardiopsis dassonvillei subsp. dassonvillei DSM 43111]
MGG_03212	-6.72	2.2e-31	conserved hypothetical protein (982 nt)	-	-	-	gi|27381560|ref|NP_773089.1|/2.25767e-45/hypothetical protein bll6449 [Bradyrhizobium japonicum USDA 110]
MGG_03817	-6.472	2.45e-26	metalloprotease 1 (1205 nt)	-	-	-	gi|256825525|ref|YP_003149485.1|/4.04204e-24/Pregnancy-associated plasma protein-A [Kytococcus sedentarius DSM 20547]
MGG_04729	-6.347	4.24e-24	conserved hypothetical protein (1638 nt)	-	-	-	-
MGG_02002	-6.339	0	conserved hypothetical protein (1557 nt)	-	-	-	gi|28900556|ref|NP_800211.1|/3.54986e-15/putative oxalate/formate antiporter [Vibrio parahaemolyticus RIMD 2210633]
MGG_05364	-6.317	9e-114	endoglucanase-4 (972 nt)	-	-	-	-
MGG_06953	-6.213	2.15e-105	conserved hypothetical protein (975 nt)	-	-	-	-
MGG_04158	-6.105	0	polyamine transporter 2 (2729 nt)	-	-	-	gi|116253524|ref|YP_769362.1|/2.40216e-07/putative transmembrane efflux/multidrug resistance protein [Rhizobium leguminosarum bv. viciae 3841]
MGG_02104	-6.072	3.05e-151	hypothetical protein (1720 nt)	-	-	-	-
MGG_02818	-6.062	0	isoamyl alcohol oxidase (2193 nt)	-	-	-	gi|167627648|ref|YP_001678148.1|/9.46731e-28/FAD binding family protein [Francisella philomiragia subsp. philomiragia ATCC 25017]
MGG_12982	-5.953	3.07e-18	2-(R)-hydroxypropyl-CoM dehydrogenase (1169 nt)	-	-	-	gi|218892396|ref|YP_002441263.1|/2.25461e-28/short chain dehydrogenase [Pseudomonas aeruginosa LESB58]
MGG_00071	-5.842	7.53e-17	hypothetical protein (921 nt)	-	-	-	-
MGG_02654	-5.841	1.05e-32	predicted protein (1918 nt)	-	-	-	-
MGG_07560	-5.794	2.71e-16	conserved hypothetical protein (1350 nt)	-	-	-	-
MGG_04850	-5.73	1.1e-73	integral membrane protein (2312 nt)	-	-	-	gi|256817977|ref|ZP_05542992.1|/1.1177e-26/putative transport protein [Streptomyces griseoflavus Tu4000]
MGG_03038	-5.725	2.08e-73	conserved hypothetical protein (2535 nt)	-	-	-	gi|73671136|ref|YP_307151.1|/3.05839e-25/hypothetical protein Mbar_A3708 [Methanosarcina barkeri str. Fusaro]
MGG_15025	-5.72	1.84e-15	hypothetical protein (998 nt)	-	-	-	-
MGG_10480	-5.669	6.58e-15	hypothetical protein (4039 nt)	-	-	-	-
MGG_09502	-5.652	3.84e-192	quinidine resistance (1932 nt)	-	-	-	gi|251796900|ref|YP_003011631.1|/3.56062e-12/major facilitator superfamily MFS_1 [Paenibacillus sp. JDR-2]
MGG_06059	-5.633	3.5e-243	arrestin (1803 nt)	-	-	-	-
MGG_02854	-5.57	0	conserved hypothetical protein (1053 nt)	-	-	-	gi|222110978|ref|YP_002553242.1|/1.37722e-43/Pirin domain protein [Diaphorobacter sp. TPSY]
MGG_07457	-5.56	8.42e-14	conserved hypothetical protein (1314 nt)	-	-	-	gi|258653489|ref|YP_003202645.1|/1.77977e-25/hypothetical protein Namu_3327 [Nakamurella multipartita DSM 44233]
MGG_14966	-5.468	0	chitin deacetylase precursor (1671 nt)	-	GO:0003824//catalytic activity	-	gi|217965497|ref|YP_002351175.1|/1.3584e-23/polysaccharide deacetylase family protein [Listeria monocytogenes HCC23]
MGG_09714	-5.444	3.24e-129	saccharopepsin (2592 nt)	-	-	-	-
MGG_07317	-5.441	1.07e-12	glutamate-cysteine ligase (2581 nt)	-	-	-	-
MGG_13309	-5.411	2.02e-12	conserved hypothetical protein (3796 nt)	-	-	-	-
MGG_14892	-5.394	0	hypothetical protein (1243 nt)	-	-	-	-
MGG_10245	-5.379	2.07e-34	conserved hypothetical protein (1071 nt)	-	-	-	-
MGG_05092	-5.347	7.18e-12	conserved hypothetical protein (1254 nt)	-	-	-	-
MGG_02347	-5.315	1.48e-190	conserved hypothetical protein (697 nt)	-	-	-	-
MGG_02400	-5.313	2.65e-169	pirin (1337 nt)	-	-	-	gi|74317136|ref|YP_314876.1|/3.08275e-50/hypothetical protein Tbd_1118 [Thiobacillus denitrificans ATCC 25259]
MGG_08366	-5.313	1.35e-11	hypothetical protein (1142 nt)	-	-	-	-
MGG_01293	-5.295	0	conserved hypothetical protein (863 nt)	-	-	-	gi|163794350|ref|ZP_02188322.1|/2.47757e-10/hypothetical protein BAL199_21824 [alpha proteobacterium BAL199]
MGG_01446	-5.291	0	high-affinity glucose transporter RGT2 (2142 nt)	-	-	-	gi|23100251|ref|NP_693718.1|/2.27002e-50/hypothetical protein OB2796 [Oceanobacillus iheyensis HTE831]
MGG_04736	-5.286	1.01e-52	conserved hypothetical protein (912 nt)	-	-	-	-
MGG_11355	-5.245	4.08e-31	predicted protein (3487 nt)	-	-	-	-
MGG_08453	-5.173	1.7e-10	conserved hypothetical protein (1473 nt)	-	-	-	-
MGG_14851	-5.135	3.19e-10	hypothetical protein (900 nt)	-	-	-	-
MGG_05344	-5.135	0	conserved hypothetical protein (759 nt)	-	-	-	-
MGG_05940	-5.112	1.36e-180	short chain dehydrogenase (1043 nt)	-	-	-	gi|167646831|ref|YP_001684494.1|/4.232e-21/short-chain dehydrogenase/reductase SDR [Caulobacter sp. K31]
MGG_04034	-5.098	0	formate dehydrogenase (2181 nt)	-	GO:0016491//oxidoreductase activity;GO:0005488//binding	-	gi|152982514|ref|YP_001355351.1|/8.57387e-84/formate dehydrogenase [Janthinobacterium sp. Marseille]
MGG_09297	-5.087	6.2e-142	alcohol dehydrogenase (1078 nt)	-	-	-	gi|206577861|ref|YP_002239015.1|/3.75726e-44/acohol dehydrogenase domain protein [Klebsiella pneumoniae 342]
MGG_10360	-5.07	2.76e-27	haloacid dehalogenase (723 nt)	-	GO:0003824//catalytic activity	-	gi|73539481|ref|YP_299848.1|/2.97272e-53/HAD family hydrolase [Ralstonia eutropha JMP134]
MGG_07315	-5.056	1.12e-09	predicted protein (411 nt)	-	-	-	-
MGG_07850	-5.056	1.12e-09	conserved hypothetical protein (858 nt)	-	-	-	gi|114766274|ref|ZP_01445261.1|/3.67851e-06/esterase EstC, putative [Roseovarius sp. HTCC2601]
MGG_04640	-5.039	1.61e-77	sulfate permease 2 (2661 nt)	-	-	-	gi|269836705|ref|YP_003318933.1|/1.22298e-48/sulfate transporter [Sphaerobacter thermophilus DSM 20745]
MGG_01229	-5.033	0	conserved hypothetical protein (1327 nt)	-	-	-	-
MGG_12978	-4.975	3.95e-09	kynurenine 3-monooxygenase (1701 nt)	-	-	-	gi|260063631|ref|YP_003196711.1|/1.46054e-33/monooxygenase family protein [Robiginitalea biformata HTCC2501]
MGG_12749	-4.966	0	glutathione reductase (1855 nt)	-	-	-	gi|238761247|ref|ZP_04622224.1|/3.40175e-124/Glutathione reductase [Yersinia kristensenii ATCC 33638]
MGG_11146	-4.953	5.24e-17	hypothetical protein (592 nt)	-	-	-	-
MGG_03347	-4.922	1.02e-70	hypothetical protein (1411 nt)	-	-	-	-
MGG_13929	-4.92	1.62e-147	isoflavone reductase (1037 nt)	-	-	-	-
MGG_02127	-4.887	2.79e-31	alcohol oxidase (2367 nt)	-	-	-	gi|149926886|ref|ZP_01915145.1|/1.00479e-30/alcohol degydrogenase [Limnobacter sp. MED105]
MGG_12316	-4.884	0	GTP-binding protein EsdC (2186 nt)	-	-	-	-
MGG_09200	-4.845	1.52e-95	zinc finger protein (2613 nt)	-	-	-	-
MGG_02157	-4.841	1.91e-37	predicted protein (1245 nt)	-	-	-	-
MGG_01662	-4.841	6.21e-23	4-aminobutyrate aminotransferase (2102 nt)	-	GO:0003824//catalytic activity	-	gi|162457480|ref|YP_001619847.1|/1.65675e-94/4-aminobutyrate transaminase [Sorangium cellulosum 'So ce 56']
MGG_08990	-4.83	6.33e-30	predicted protein (1862 nt)	-	-	-	-
MGG_10252	-4.804	0	oxalate decarboxylase oxdC (1835 nt)	-	GO:0016829//lyase activity	-	gi|157691587|ref|YP_001486049.1|/1.72161e-120/oxalate decarboxylase [Bacillus pumilus SAFR-032]
MGG_06840	-4.734	0	alkaline foam protein B (1169 nt)	-	-	-	-
MGG_06769	-4.7	7.03e-246	conserved hypothetical protein (1874 nt)	-	-	-	-
MGG_08774	-4.695	1.69e-07	chitin deacetylase (1417 nt)	-	-	-	gi|169835791|ref|ZP_02868979.1|/1.0102e-13/hypothetical protein cdivTM_01516 [candidate division TM7 single-cell isolate TM7a]
MGG_01410	-4.662	3.67e-151	glutathione S-transferase Gst3 (1479 nt)	-	-	-	gi|241205762|ref|YP_002976858.1|/2.6389e-75/Glutathione transferase [Rhizobium leguminosarum bv. trifolii WSM1325]
MGG_05022	-4.66	1.51e-225	conserved hypothetical protein (1116 nt)	-	-	-	gi|86142747|ref|ZP_01061186.1|/2.13391e-16/putative oxidoreductase [Leeuwenhoekiella blandensis MED217]
MGG_07791	-4.633	0	surface protein 1 (798 nt)	-	-	-	-
MGG_03208	-4.619	1.47e-43	glycolipid-anchored surface protein 5 (2021 nt)	-	-	-	-
MGG_09649	-4.54	8.31e-75	hypothetical protein (920 nt)	-	-	-	-
MGG_06747	-4.533	2.87e-276	glutathione S-transferase (1469 nt)	-	-	-	gi|262374874|ref|ZP_06068108.1|/2.27947e-24/glutathione S-transferase [Acinetobacter lwoffii SH145]
MGG_04157	-4.531	9.96e-24	hypothetical protein (2814 nt)	-	-	-	-
MGG_09138	-4.511	3.5e-161	glutathione S-transferase II (1010 nt)	-	-	-	gi|116331951|ref|YP_801669.1|/5.84455e-28/glutathione transferase [Leptospira borgpetersenii serovar Hardjo-bovis JB197]
MGG_11608	-4.497	3.09e-170	laccase-2 (2226 nt)	-	-	-	gi|85709321|ref|ZP_01040386.1|/3.78983e-32/copper-binding protein [Erythrobacter sp. NAP1]
MGG_09945	-4.495	3.92e-72	averantin oxidoreductase (2371 nt)	-	-	-	gi|227882953|ref|ZP_04000803.1|/8.87065e-11/cytochrome P450 [Halogeometricum borinquense DSM 11551]
MGG_00492	-4.486	3.89e-120	SAM and PH domain-containing protein (3247 nt)	-	-	-	-
MGG_15022	-4.451	0	hypothetical protein (627 nt)	-	-	-	-
MGG_01364	-4.421	0	conserved hypothetical protein (3147 nt)	-	-	-	gi|159899152|ref|YP_001545399.1|/1.58653e-10/hypothetical protein Haur_2633 [Herpetosiphon aurantiacus ATCC 23779]
MGG_10532	-4.395	2.01e-41	necrosis and ethylene inducing peptide (744 nt)	-	-	-	gi|52785358|ref|YP_091187.1|/1.35996e-32/hypothetical protein BLi01595 [Bacillus licheniformis ATCC 14580]
MGG_08339	-4.393	2.43e-36	conserved hypothetical protein (1544 nt)	-	-	-	-
MGG_01385	-4.373	4.99e-183	choline transport protein (1824 nt)	-	-	-	gi|21225288|ref|NP_631067.1|/9.25117e-59/amino acid/metabolite permease [Streptomyces coelicolor A3(2)]
MGG_14061	-4.324	2.06e-15	oxalate decarboxylase oxdC (1982 nt)	-	-	-	gi|126652391|ref|ZP_01724564.1|/7.70795e-98/Oxalate decarboxylase [Bacillus sp. B14905]
MGG_01041	-4.313	1.53e-10	cellulose signalling associated protein ENVOY (1337 nt)	-	GO:0016772//transferase activity, transferring phosphorus-containing groups;GO:0004871//signal transducer activity	GO:0044238//primary metabolic process;GO:0034960;GO:0050794//regulation of cellular process	gi|224819212|ref|ZP_03692335.1|/2.0179e-16/multi-sensor signal transduction histidine kinase [Natrialba magadii ATCC 43099]
MGG_11663	-4.302	3.8e-15	zinc-binding oxidoreductase CipB (1386 nt)	-	-	-	gi|148271395|ref|YP_001220956.1|/4.85964e-67/putative Zn-dependant oxidoreductase [Clavibacter michiganensis subsp. michiganensis NCPPB 382]
MGG_08299	-4.268	2.46e-82	conserved hypothetical protein (2550 nt)	-	-	-	gi|88797817|ref|ZP_01113405.1|/4.60261e-21/putative oxidoreductase [Reinekea sp. MED297]
MGG_10274	-4.247	0	aflatoxin biosynthesis ketoreductase nor-1 (1429 nt)	-	-	-	gi|88703930|ref|ZP_01101645.1|/3.40296e-09/Short-chain dehydrogenase/reductase SDR [Congregibacter litoralis KT71]
MGG_05526	-4.245	1.19e-36	ammonium transporter MEP2 (2001 nt)	-	-	-	gi|218782919|ref|YP_002434237.1|/1.06246e-79/ammonium transporter [Desulfatibacillum alkenivorans AK-01]
MGG_08726	-4.218	1.69e-276	hypothetical protein (675 nt)	-	-	-	-
MGG_09477	-4.206	1.8e-303	hypothetical protein (1380 nt)	-	-	-	-
MGG_02638	-4.19	0	predicted protein (633 nt)	-	-	-	-
MGG_10907	-4.165	3.45e-63	FAD binding domain-containing protein (2002 nt)	-	-	-	gi|256669675|ref|ZP_05480628.1|/1.04658e-09/6-hydroxy-D-nicotine oxidase [Streptomyces sp. AA4]
MGG_00633	-4.156	5.43e-30	potassium:hydrogen antiporter (3324 nt)	-	-	-	gi|162450780|ref|YP_001613147.1|/1.78029e-66/putative cation/hydrogen exchanger [Sorangium cellulosum 'So ce 56']
MGG_06790	-4.136	4.35e-05	conserved hypothetical protein (1226 nt)	-	-	-	-
MGG_15277	-4.133	1.57e-177	conserved hypothetical protein (4266 nt)	-	-	-	-
MGG_11764	-4.107	4.25e-107	conserved hypothetical protein (2420 nt)	-	-	-	-
MGG_08994	-4.084	9.02e-13	conserved hypothetical protein (978 nt)	-	-	-	gi|146308585|ref|YP_001189050.1|/2.40532e-39/isochorismatase hydrolase [Pseudomonas mendocina ymp]
MGG_06594	-4.078	0	chitinase 18-11 (1760 nt)	-	GO:0003824//catalytic activity	-	gi|217966924|ref|YP_002352430.1|/1.66557e-12/Chitinase [Dictyoglomus turgidum DSM 6724]
MGG_03102	-4.074	9.93e-74	conserved hypothetical protein (1602 nt)	-	-	-	gi|159904370|ref|YP_001551714.1|/8.80141e-09/major facilitator superfamily multidrug-efflux transporter [Prochlorococcus marinus str. MIT 9211]
MGG_06553	-4.058	7.99e-05	retinol dehydrogenase 13 (1143 nt)	-	-	-	gi|120405536|ref|YP_955365.1|/6.32898e-29/short-chain dehydrogenase/reductase SDR [Mycobacterium vanbaalenii PYR-1]
MGG_13563	-4.058	7.99e-05	conserved hypothetical protein (856 nt)	-	-	-	gi|167644944|ref|YP_001682607.1|/2.41976e-28/hypothetical protein Caul_0979 [Caulobacter sp. K31]
MGG_11858	-4.058	7.99e-05	predicted protein (1258 nt)	-	-	-	-
MGG_12307	-4.058	7.99e-05	predicted protein (498 nt)	-	-	-	-
MGG_08107	-4.052	2e-57	conserved hypothetical protein (1086 nt)	-	-	-	-
MGG_10330	-4.049	6.55e-76	glutamate carboxypeptidase 2 (2805 nt)	-	-	-	gi|260062430|ref|YP_003195510.1|/2.88629e-60/hypothetical protein RB2501_12577 [Robiginitalea biformata HTCC2501]
MGG_13107	-4.026	0	HPP family protein (1235 nt)	-	-	-	gi|258595484|ref|ZP_05710239.1|/4.1804e-13/HPP family protein [Desulfurivibrio alkaliphilus AHT2]
MGG_08055	-4.005	0	conserved hypothetical protein (1203 nt)	-	-	-	-
MGG_09834	-3.987	8.29e-51	peroxidase/catalase 2 (4300 nt)	-	GO:0005506//iron ion binding;GO:0004601//peroxidase activity	GO:0008152//metabolic process;GO:0006979//response to oxidative stress	gi|149279971|ref|ZP_01886097.1|/1.49062e-131/catalase [Pedobacter sp. BAL39]
MGG_11914	-3.975	3.62e-08	predicted protein (991 nt)	-	-	-	-
MGG_02203	-3.975	1e-11	monooxygenase FAD-binding (1461 nt)	-	-	-	gi|226363261|ref|YP_002781043.1|/1.67702e-27/putative oxidoreductase [Rhodococcus opacus B4]
MGG_00357	-3.975	2.6e-29	retinol dehydrogenase 14 (1198 nt)	-	-	-	gi|126433208|ref|YP_001068899.1|/2.42067e-18/short chain dehydrogenase [Mycobacterium sp. JLS]
MGG_08725	-3.967	0	D-lactate dehydrogenase (1552 nt)	-	GO:0016874//ligase activity;GO:0005488//binding;GO:0016491//oxidoreductase activity	GO:0006412//translation	gi|226942853|ref|YP_002797926.1|/6.7181e-99/D-isomer specific 2-hydroxyacid dehydrogenase [Azotobacter vinelandii DJ]
MGG_00931	-3.932	9.58e-42	alpha/beta hydrolase (1108 nt)	-	-	-	gi|37526332|ref|NP_929676.1|/7.43382e-27/hypothetical protein plu2437 [Photorhabdus luminescens subsp. laumondii TTO1]
MGG_12142	-3.932	6.61e-08	predicted protein (762 nt)	-	-	-	-
MGG_07211	-3.925	9.1e-25	conserved hypothetical protein (1564 nt)	-	-	-	-
MGG_00052	-3.91	1.41e-231	hypothetical protein (675 nt)	-	-	-	-
MGG_09007	-3.908	2.18e-57	reticulon-4-interacting protein 1 (1248 nt)	-	-	-	gi|228915993|ref|ZP_04079566.1|/1.54129e-31/Alcohol dehydrogenase, zinc-containing [Bacillus thuringiensis serovar pulsiensis BGSC 4CC1]
MGG_03213	-3.887	0.000267862	predicted protein (2098 nt)	-	-	-	-
MGG_00779	-3.887	1.2e-07	choline dehydrogenase (1941 nt)	-	-	-	gi|83308686|emb|CAJ01596.1|/5.34871e-120/conserved hypothetical protein, probable gmc type oxidoreductase [Methylocapsa acidiphila]
MGG_03354	-3.882	4.76e-210	hypothetical protein (860 nt)	-	-	-	-
MGG_00592	-3.877	0	cell wall glucanosyltransferase Mwg1 (1951 nt)	-	-	-	gi|283846024|ref|ZP_06363497.1|/1.91021e-08/LPXTG-motif cell wall anchor domain protein [Bacillus cellulosilyticus DSM 2522]
MGG_08017	-3.851	0	conserved hypothetical protein (2481 nt)	-	-	-	gi|257068950|ref|YP_003155205.1|/2.53092e-08/drug resistance transporter, EmrB/QacA subfamily [Brachybacterium faecium DSM 4810]
MGG_04126	-3.826	1.99e-10	sulfate permease 2 (2598 nt)	-	-	-	gi|219848060|ref|YP_002462493.1|/5.76927e-39/sulfate transporter [Chloroflexus aggregans DSM 9485]
MGG_06766	-3.813	0	hypothetical protein (2511 nt)	-	-	-	gi|257125233|ref|YP_003163347.1|/9.14623e-06/heat shock protein DnaJ domain protein [Leptotrichia buccalis DSM 1135]
MGG_09374	-3.796	1.01e-185	hypothetical protein (764 nt)	-	-	-	-
MGG_00715	-3.781	0	hypothetical protein (988 nt)	-	-	-	-
MGG_00678	-3.773	0	conserved hypothetical protein (1331 nt)	-	-	-	gi|237748135|ref|ZP_04578615.1|/5.27602e-17/conserved hypothetical protein [Oxalobacter formigenes OXCC13]
MGG_02105	-3.756	3.74e-53	conserved hypothetical protein (1305 nt)	-	-	-	gi|27381560|ref|NP_773089.1|/1.53501e-29/hypothetical protein bll6449 [Bradyrhizobium japonicum USDA 110]
MGG_14663	-3.746	7.2e-07	DUF1237 domain-containing protein (2444 nt)	-	-	-	gi|29348937|ref|NP_812440.1|/3.59238e-51/hypothetical protein BT_3528 [Bacteroides thetaiotaomicron VPI-5482]
MGG_00394	-3.746	7.2e-07	predicted protein (1204 nt)	-	-	-	-
MGG_10024	-3.741	1.93e-69	hypothetical protein (976 nt)	-	-	-	-
MGG_07005	-3.722	0	hypothetical protein (1774 nt)	-	-	-	-
MGG_04891	-3.694	7.45e-26	hypothetical protein (2329 nt)	-	-	-	-
MGG_03370	-3.688	0	C-4 methylsterol oxidase (1305 nt)	-	-	-	gi|85709890|ref|ZP_01040955.1|/3.00271e-17/sterol desaturase family protein [Erythrobacter sp. NAP1]
MGG_08200	-3.682	7.2e-23	conserved hypothetical protein (2490 nt)	-	-	-	-
MGG_08989	-3.66	1.34e-190	conserved hypothetical protein (1337 nt)	-	-	-	gi|282890300|ref|ZP_06298829.1|/1.0038e-07/hypothetical protein pah_c015o003 [Parachlamydia acanthamoebae str. Hall's coccus]
MGG_03464	-3.655	0	conserved hypothetical protein (1161 nt)	-	-	-	-
MGG_13773	-3.633	0	indoleamine 2,3-dioxygenase family protein (1705 nt)	-	-	-	gi|260645579|emb|CBG68670.1|/8.52287e-58/putative dioxygenanse [Streptomyces scabiei 87.22]
MGG_10235	-3.624	6.93e-09	predicted protein (1638 nt)	-	-	-	-
MGG_03977	-3.619	4.05e-19	hypothetical protein (2299 nt)	-	-	-	-
MGG_05186	-3.615	1.4e-288	hypothetical protein (1399 nt)	-	-	-	-
MGG_09536	-3.615	2.14e-11	conserved hypothetical protein (2160 nt)	-	-	-	-
MGG_03593	-3.612	0	conserved hypothetical protein (1452 nt)	-	-	-	-
MGG_09189	-3.588	1.24e-08	cellobiose dehydrogenase (1900 nt)	-	-	-	gi|163796991|ref|ZP_02190947.1|/3.20972e-16/glucose-methanol-choline oxidoreductase [alpha proteobacterium BAL199]
MGG_09061	-3.55	2.23e-08	conserved hypothetical protein (2058 nt)	-	-	-	-
MGG_06466	-3.547	2.71e-240	cysteine synthase (1238 nt)	-	GO:0003824//catalytic activity	GO:0019344//cysteine biosynthetic process	gi|170077597|ref|YP_001734235.1|/4.83115e-102/cysteine synthase [Synechococcus sp. PCC 7002]
MGG_01931	-3.542	3.92e-13	siderophore iron transporter mirB (1945 nt)	-	-	-	gi|145294499|ref|YP_001137320.1|/8.81807e-14/hypothetical protein cgR_0454 [Corynebacterium glutamicum R]
MGG_09328	-3.531	1.23e-10	conserved hypothetical protein (1191 nt)	-	-	-	gi|170780838|ref|YP_001709170.1|/1.60771e-22/putative dehydrogenase [Clavibacter michiganensis subsp. sepedonicus]
MGG_13591	-3.511	9.34e-43	mycocerosic acid synthase (7817 nt)	-	GO:0003824//catalytic activity	-	gi|108761430|ref|YP_632697.1|/1.12169e-71/polyketide synthase type I [Myxococcus xanthus DK 1622]
MGG_15479	-3.51	7.51e-52	conserved hypothetical protein (882 nt)	-	-	-	gi|254788074|ref|YP_003075503.1|/1.91096e-21/carbohydrate esterase family 12 domain protein [Teredinibacter turnerae T7901]
MGG_05158	-3.501	3.15e-58	conserved hypothetical protein (1480 nt)	-	-	-	-
MGG_01655	-3.473	3.76e-147	copper radical oxidase (3805 nt)	-	-	-	gi|254258991|ref|ZP_04950045.1|/2.5354e-34/kelch domain protein [Burkholderia pseudomallei 1710a]
MGG_00494	-3.442	1.41e-18	transcriptional regulatory protein pro-1 (2198 nt)	-	-	-	-
MGG_06171	-3.411	2.44e-05	conserved hypothetical protein (1348 nt)	-	-	-	-
MGG_07195	-3.394	2.35e-118	O-acetylhomoserine (thiol)-lyase (1898 nt)	-	GO:0003824//catalytic activity	-	gi|220908253|ref|YP_002483564.1|/3.31945e-120/O-acetylhomoserine/O-acetylserine sulfhydrylase [Cyanothece sp. PCC 7425]
MGG_08454	-3.39	2.27e-07	25 kDa protein elicitor (787 nt)	-	-	-	gi|15612958|ref|NP_241261.1|/3.37224e-52/necrosis and ethylene inducing protein [Bacillus halodurans C-125]
MGG_02004	-3.387	3.16e-40	hypothetical protein (674 nt)	-	-	-	gi|85057633|ref|YP_456549.1|/1.37953e-06/hypothetical protein AYWB_353 [Aster yellows witches'-broom phytoplasma AYWB]
MGG_07212	-3.386	0	conserved hypothetical protein (943 nt)	-	-	-	-
MGG_02582	-3.379	2.22e-09	conserved hypothetical protein (2131 nt)	-	-	-	-
MGG_08824	-3.379	2.22e-09	hypothetical protein (792 nt)	-	-	-	-
MGG_04340	-3.347	4.06e-13	trichothecene 3-O-acetyltransferase (1610 nt)	-	-	-	-
MGG_05406	-3.347	4.35e-05	predicted protein (762 nt)	-	-	-	-
MGG_10189	-3.347	3.13e-64	beta-glucosidase A (2327 nt)	-	GO:0016787//hydrolase activity	-	gi|90023243|ref|YP_529070.1|/3.4297e-100/TonB-like [Saccharophagus degradans 2-40]
MGG_06062	-3.343	0	nitrate reductase (2815 nt)	-	-	-	gi|170751638|ref|YP_001757898.1|/6.66265e-45/sulfite oxidase [Methylobacterium radiotolerans JCM 2831]
MGG_08173	-3.331	2.56e-34	NADP-dependent malic enzyme (2342 nt)	-	GO:0016614//oxidoreductase activity, acting on CH-OH group of donors	-	gi|90020308|ref|YP_526135.1|/2.15793e-102/malate dehydrogenase [Saccharophagus degradans 2-40]
MGG_08758	-3.324	0	aminopeptidase Y (2018 nt)	-	-	-	gi|269128110|ref|YP_003301480.1|/1.05295e-42/Aminopeptidase Y [Thermomonospora curvata DSM 43183]
MGG_13439	-3.307	5.67e-109	conserved hypothetical protein (985 nt)	-	-	-	gi|212212149|ref|YP_002303085.1|/7.13646e-07/cyclin protein [Coxiella burnetii CbuG_Q212]
MGG_05017	-3.302	7.54e-58	glutamyl-tRNA(Gln) amidotransferase (2178 nt)	-	-	-	gi|86749206|ref|YP_485702.1|/1.60765e-19/amidase [Rhodopseudomonas palustris HaA2]
MGG_00150	-3.29	0	conserved hypothetical protein (1797 nt)	-	-	-	-
MGG_14232	-3.283	1.47e-82	nitrate reductase 1 (2225 nt)	-	-	-	gi|240137896|ref|YP_002962368.1|/7.83444e-54/putative molybdopterin oxidoreductase [Methylobacterium extorquens AM1]
MGG_04144	-3.279	7.74e-05	sulfite reductase subunit beta (4843 nt)	-	GO:0016491//oxidoreductase activity;GO:0051536//iron-sulfur cluster binding;GO:0005506//iron ion binding	GO:0044237//cellular metabolic process;GO:0044238//primary metabolic process	gi|70725416|ref|YP_252330.1|/4.53218e-177/sulfite reductase subunit beta [Staphylococcus haemolyticus JCSC1435]
MGG_05968	-3.279	2.24e-12	endoribonuclease L-PSP (626 nt)	-	-	-	gi|119491431|ref|ZP_01623450.1|/8.16598e-17/Endoribonuclease L-PSP [Lyngbya sp. PCC 8106]
MGG_06624	-3.27	4.09e-14	hypothetical protein (1532 nt)	-	-	-	-
MGG_07307	-3.269	0	NADH-cytochrome b5 reductase 2 (1447 nt)	-	GO:0005488//binding	-	gi|86741215|ref|YP_481615.1|/1.4019e-10/oxidoreductase FAD-binding region [Frankia sp. CcI3]
MGG_06088	-3.269	4.33e-114	conserved hypothetical protein (1130 nt)	-	-	-	gi|158338537|ref|YP_001519714.1|/6.88774e-12/hypothetical protein AM1_5439 [Acaryochloris marina MBIC11017]
MGG_01783	-3.245	2.18e-08	conserved hypothetical protein (1214 nt)	-	-	-	gi|255260910|ref|ZP_05340262.1|/3.56966e-09/pyrimidine 5'-nucleotidase [Sideroxydans lithotrophicus ES-1]
MGG_08019	-3.244	0	F-box domain-containing protein (2016 nt)	-	-	-	-
MGG_04117	-3.241	2.39e-250	conserved hypothetical protein (1686 nt)	-	-	-	-
MGG_02505	-3.238	3.86e-10	pre-60S factor REI1 (1936 nt)	-	-	-	-
MGG_04569	-3.237	0	NADPH dehydrogenase (1693 nt)	-	-	-	gi|225849071|ref|YP_002729235.1|/7.54249e-68/NADPH dehydrogenase (xenobiotic reductase) [Sulfurihydrogenibium azorense Az-Fu1]
MGG_00443	-3.236	2.35e-291	hypothetical protein (683 nt)	-	-	-	-
MGG_08152	-3.226	3.97e-31	conserved hypothetical protein (1591 nt)	-	-	-	-
MGG_15100	-3.201	4.41e-200	polyketide synthase (10135 nt)	-	GO:0003824//catalytic activity	-	gi|256678973|ref|ZP_05489284.1|/7.22571e-83/putative NRPS-type-I PKS fusion protein [Streptomyces sp. SPB78]
MGG_07755	-3.188	1.18e-197	conserved hypothetical protein (656 nt)	-	-	-	-
MGG_04574	-3.162	6.9e-147	3-beta-hydroxysteroid-Delta(8),Delta(7)-isomerase (1100 nt)	-	-	-	-
MGG_07153	-3.15	1.33e-17	hypothetical protein (1246 nt)	-	-	-	-
MGG_06307	-3.136	0.00024209	conserved hypothetical protein (2848 nt)	-	-	-	-
MGG_08831	-3.124	1.56e-23	conserved hypothetical protein (1254 nt)	-	-	-	-
MGG_00756	-3.122	2.5e-20	conserved hypothetical protein (1845 nt)	-	-	-	-
MGG_00649	-3.103	2.39e-49	predicted protein (853 nt)	-	-	-	-
MGG_08830	-3.1	0	hypothetical protein (1728 nt)	-	-	-	-
MGG_08577	-3.1	2.31e-18	conserved hypothetical protein (1656 nt)	-	-	-	gi|162451547|ref|YP_001613914.1|/1.0843e-17/putative serine rich protein [Sorangium cellulosum 'So ce 56']
MGG_07239	-3.096	1.17e-13	alcohol dehydrogenase (1593 nt)	-	-	-	gi|229918080|ref|YP_002886726.1|/2.06897e-18/Alcohol dehydrogenase GroES domain protein [Exiguobacterium sp. AT1b]
MGG_09015	-3.095	0	conserved hypothetical protein (965 nt)	-	-	-	gi|231626|sp|P29563.1|BACR2_HALS2/4.44045e-13/RecName: Full=Archaerhodopsin-2; Short=AR 2; Flags: Precursor
MGG_07576	-3.089	6.41e-09	acetoin(diacetyl) reductase (1014 nt)	-	-	-	gi|260904470|ref|ZP_05912792.1|/8.17825e-54/short chain oxidoreductase [Brevibacterium linens BL2]
MGG_02627	-3.068	6.57e-122	ABC1 domain protein (2418 nt)	-	-	-	gi|218438911|ref|YP_002377240.1|/2.36989e-17/ABC-1 domain protein [Cyanothece sp. PCC 7424]
MGG_14154	-3.065	0	conserved hypothetical protein (1008 nt)	-	-	-	-
MGG_12849	-3.057	1.12e-08	triacylglycerol lipase (2440 nt)	-	-	-	gi|149375228|ref|ZP_01893000.1|/1.60292e-57/predicted esterase of the alpha-beta hydrolase superfamily protein [Marinobacter algicola DG893]
MGG_12647	-3.057	3.5e-10	ser/Thr protein phosphatase family (1424 nt)	-	-	-	gi|108762083|ref|YP_635276.1|/7.51895e-17/putative bis(5'-nucleosyl)-tetraphosphatase, symmetrical [Myxococcus xanthus DK 1622]
MGG_01750	-3.057	1.21e-05	conserved hypothetical protein (2394 nt)	-	-	-	gi|160901235|ref|YP_001566817.1|/4.6119e-07/cell surface receptor IPT/TIG domain-containing protein [Delftia acidovorans SPH-1]
MGG_05015	-3.057	3.5e-10	regucalcin (1112 nt)	-	-	-	gi|89096581|ref|ZP_01169473.1|/2.16704e-34/hypothetical Membrane Associated Protein [Bacillus sp. NRRL B-14911]
MGG_14937	-3.057	5.2e-28	proline-specific permease (2175 nt)	-	-	-	gi|167626748|ref|YP_001677248.1|/6.90039e-57/lysine:H+ symporter [Francisella philomiragia subsp. philomiragia ATCC 25017]
MGG_00695	-3.056	3.63e-07	glycosyl hydrolase (2930 nt)	-	-	-	gi|146300869|ref|YP_001195460.1|/3.53565e-89/putative alpha-1,2-mannosidase [Flavobacterium johnsoniae UW101]
MGG_01925	-3.053	7.67e-53	bifunctional P-450:NADPH-P450 reductase (3645 nt)	-	GO:0003824//catalytic activity	-	gi|271967682|ref|YP_003341878.1|/0/cytochrome P450 [Streptosporangium roseum DSM 43021]
MGG_09257	-3.046	8.19e-118	conserved hypothetical protein (873 nt)	-	-	-	-
MGG_09924	-3.03	6.09e-10	protoporphyrinogen oxidase (2250 nt)	-	-	-	-
MGG_11916	-3.021	3.66e-238	CAP20 (2005 nt)	-	-	-	-
MGG_05893	-3.018	1.43e-42	hypothetical protein (564 nt)	-	-	-	-
MGG_09398	-3.017	6.33e-07	conserved hypothetical protein (1656 nt)	-	-	-	-
MGG_08561	-3.002	2.12e-05	RING finger and CHY zinc finger domain-containing protein 1 (2725 nt)	-	-	-	-
MGG_04076	-3.002	2.12e-05	conserved hypothetical protein (932 nt)	-	-	-	gi|209517299|ref|ZP_03266143.1|/5.53647e-62/low-density lipoprotein receptor YWTD repeat [Burkholderia sp. H160]
MGG_00427	-2.995	1.86e-12	cercosporin toxin biosynthesis protein (2689 nt)	-	-	-	gi|227368617|ref|ZP_03852137.1|/3.60962e-40/FAD-binding monooxygenase [Chryseobacterium gleum ATCC 35910]
MGG_10397	-2.983	3.69e-56	conserved hypothetical protein (1352 nt)	-	-	-	gi|149917515|ref|ZP_01906012.1|/1.92362e-06/probable oxidoreductase yajO1 [Plesiocystis pacifica SIR-1]
MGG_06991	-2.974	5.84e-15	hypothetical protein (1116 nt)	-	-	-	-
MGG_04944	-2.971	1.16e-247	conserved hypothetical protein (1469 nt)	-	-	-	-
MGG_15399	-2.957	5.86e-08	predicted protein (1037 nt)	-	-	-	-
MGG_02695	-2.951	5.68e-16	cysteine proteinase 1, mitochondrial precursor (1631 nt)	-	GO:0016787//hydrolase activity	-	gi|148988023|ref|ZP_01819486.1|/1.44963e-91/aminopeptidase C [Streptococcus pneumoniae SP6-BS73]
MGG_03101	-2.934	1.7e-40	vacuolar amino acid transporter 6 (2214 nt)	-	-	-	-
MGG_11224	-2.924	0	conserved hypothetical protein (1431 nt)	-	-	-	gi|4895144|gb|AAD32751.1|/2.21222e-08/unknown [Streptomyces lavendulae]
MGG_07009	-2.917	5.48e-09	oxidoreductase (1056 nt)	-	GO:0003824//catalytic activity	-	gi|108805798|ref|YP_645735.1|/1.83377e-20/short-chain dehydrogenase/reductase SDR [Rubrobacter xylanophilus DSM 9941]
MGG_06623	-2.913	3.58e-28	trichodiene oxygenase (1793 nt)	-	-	-	gi|149920752|ref|ZP_01909216.1|/1.15491e-12/cytochrome P450 [Plesiocystis pacifica SIR-1]
MGG_07958	-2.907	9.22e-13	naringenin,2-oxoglutarate 3-dioxygenase (1261 nt)	-	-	-	gi|87122002|ref|ZP_01077887.1|/1.72035e-46/2OG-Fe(II) oxygenase [Marinomonas sp. MED121]
MGG_05120	-2.904	2.9e-15	predicted protein (1332 nt)	-	-	-	-
MGG_05599	-2.895	3.49e-30	beta-glucosidase 1 (2409 nt)	-	-	-	gi|271967420|ref|YP_003341616.1|/1.61114e-92/hypothetical protein Sros_6143 [Streptosporangium roseum DSM 43021]
MGG_09457	-2.891	4.56e-186	thymidylate kinase (1159 nt)	-	-	-	gi|14591458|ref|NP_143538.1|/1.7596e-10/thymidylate kinase [Pyrococcus horikoshii OT3]
MGG_14010	-2.859	4.67e-17	hypothetical protein (1723 nt)	-	-	-	gi|189501605|ref|YP_001957322.1|/2.6172e-06/Ankyrin [Candidatus Amoebophilus asiaticus 5a2]
MGG_05011	-2.852	1.12e-153	initiation-specific alpha-1,6-mannosyltransferase (1912 nt)	-	-	-	gi|260424450|ref|YP_003212651.1|/1.34456e-06/hypothetical protein Ctu_1p00750 [Cronobacter turicensis]
MGG_08446	-2.846	4.67e-12	sugar transporter (1881 nt)	-	-	-	gi|154687533|ref|YP_001422694.1|/3.80814e-22/AraE family aromatic acid exporter [Bacillus amyloliquefaciens FZB42]
MGG_01640	-2.835	7.76e-18	predicted protein (900 nt)	-	-	-	-
MGG_03148	-2.833	2.46e-21	conserved hypothetical protein (3076 nt)	-	-	-	gi|27383096|ref|NP_774625.1|/1.24628e-09/two-component hybrid sensor and regulator [Bradyrhizobium japonicum USDA 110]
MGG_14767	-2.829	1.34e-183	phenyloxazoline synthase mbtB (7221 nt)	-	-	-	gi|115380315|ref|ZP_01467323.1|/1.78183e-100/condensation domain protein [Stigmatella aurantiaca DW4/3-1]
MGG_15065	-2.826	0.000110462	conserved hypothetical protein (1198 nt)	-	-	-	gi|89054910|ref|YP_510361.1|/1.33135e-08/FAD-dependent pyridine nucleotide-disulphide oxidoreductase [Jannaschia sp. CCS1]
MGG_00340	-2.826	0.000110462	conserved hypothetical protein (992 nt)	-	-	-	-
MGG_12521	-2.826	2.4e-22	predicted protein (558 nt)	-	-	-	-
MGG_14813	-2.826	3.84e-57	quinate repressor (2528 nt)	-	-	-	gi|86741897|ref|YP_482297.1|/5.95717e-13/shikimate dehydrogenase [Frankia sp. CcI3]
MGG_06605	-2.817	1.18e-143	DUF895 domain membrane protein (2642 nt)	-	-	-	-
MGG_04339	-2.806	1.27e-27	conserved hypothetical protein (1855 nt)	-	-	-	-
MGG_04897	-2.799	6.82e-23	conserved hypothetical protein (2002 nt)	-	-	-	gi|239932826|ref|ZP_04689779.1|/5.74276e-08/transmembrane efflux protein [Streptomyces ghanaensis ATCC 14672]
MGG_09516	-2.795	9.77e-06	alpha-methylacyl-CoA racemase (1212 nt)	-	-	-	gi|271968396|ref|YP_003342592.1|/8.63076e-72/hypothetical protein Sros_7154 [Streptosporangium roseum DSM 43021]
MGG_09433	-2.794	2.46e-10	endoglucanase family 5 glycoside hydrolase (1628 nt)	-	-	-	gi|283809340|gb|ADB31179.1|/2.65374e-69/glycoside hydrolase family 5 [Kribbella flavida DSM 17836]
MGG_01903	-2.78	4.46e-09	alpha/beta hydrolase (903 nt)	-	-	-	gi|148259530|ref|YP_001233657.1|/7.55596e-29/alpha/beta hydrolase fold [Acidiphilium cryptum JF-5]
MGG_03629	-2.778	6.15e-28	hypothetical protein (3817 nt)	-	-	-	-
MGG_13110	-2.767	2.13e-13	4-hydroxyacetophenone monooxygenase (1996 nt)	-	-	-	gi|154250822|ref|YP_001411646.1|/1.53289e-61/FAD dependent oxidoreductase [Parvibaculum lavamentivorans DS-1]
MGG_08201	-2.754	0	DUF636 domain-containing protein (1274 nt)	-	-	-	gi|90416406|ref|ZP_01224337.1|/7.92203e-07/hypothetical protein GB2207_04372 [marine gamma proteobacterium HTCC2207]
MGG_08120	-2.746	1.67e-05	integral membrane protein (1851 nt)	-	-	-	-
MGG_08535	-2.737	1.64e-21	hypothetical protein (1398 nt)	-	-	-	-
MGG_04342	-2.734	1.51e-06	conserved hypothetical protein (6161 nt)	-	-	-	-
MGG_05447	-2.731	0	glutaredoxin-C2 (609 nt)	-	-	-	gi|33591804|ref|NP_879448.1|/3.73507e-07/glutaredoxin 3 [Bordetella pertussis Tohama I]
MGG_09639	-2.731	2.93e-19	cell wall alpha-1,3-glucan synthase ags1 (7002 nt)	-	-	-	gi|237737922|ref|ZP_04568403.1|/1.49734e-11/glycogen synthase [Fusobacterium mortiferum ATCC 9817]
MGG_02602	-2.699	5.31e-44	hypothetical protein (1367 nt)	-	-	-	-
MGG_09939	-2.694	2.36e-07	conserved hypothetical protein (1098 nt)	-	-	-	-
MGG_05881	-2.694	2.36e-07	conserved hypothetical protein (1956 nt)	-	-	-	-
MGG_03945	-2.683	7.52e-172	acetolactate synthase (2581 nt)	-	-	-	gi|229543172|ref|ZP_04432232.1|/1.82259e-100/acetolactate synthase, catabolic [Bacillus coagulans 36D1]
MGG_01230	-2.68	3.44e-110	succinate-semialdehyde dehydrogenase (2023 nt)	-	GO:0016491//oxidoreductase activity	-	gi|186473431|ref|YP_001860773.1|/3.09658e-133/succinic semialdehyde dehydrogenase [Burkholderia phymatum STM815]
MGG_11781	-2.677	2.86e-13	predicted protein (1838 nt)	-	-	-	-
MGG_12214	-2.673	3.12e-11	fatty acid synthase S-acetyltransferase (8054 nt)	-	-	-	gi|32474305|ref|NP_867299.1|/6.95808e-123/mycocerosate synthase [Rhodopirellula baltica SH 1]
MGG_06661	-2.663	4.63e-14	high-affinity nicotinic acid transporter (1712 nt)	-	-	-	gi|111020371|ref|YP_703343.1|/1.50973e-30/MFS superfamily tartrate symporter [Rhodococcus jostii RHA1]
MGG_09602	-2.66	9.64e-25	membrane copper amine oxidase (2133 nt)	-	-	-	gi|186685026|ref|YP_001868222.1|/6.61616e-26/tyramine oxidase [Nostoc punctiforme PCC 73102]
MGG_14680	-2.658	3.99e-94	PAB-dependent poly(A)-specific ribonuclease subunit PAN2 (7740 nt)	-	-	-	-
MGG_14977	-2.653	4.37e-06	predicted protein (791 nt)	-	-	-	-
MGG_01210	-2.652	0	mitochondrial hypoxia responsive domain-containing protein (1857 nt)	-	-	-	-
MGG_15026	-2.645	1.74e-21	choline dehydrogenase (3747 nt)	-	-	-	gi|116248958|ref|YP_764799.1|/8.52697e-51/putative choline dehydrogenase [Rhizobium leguminosarum bv. viciae 3841]
MGG_13801	-2.634	6.29e-08	beta-galactosidase (2779 nt)	-	GO:0016798//hydrolase activity, acting on glycosyl bonds	-	gi|283815927|gb|ADB37765.1|/0/glycoside hydrolase family 2 sugar binding protein [Spirosoma linguale DSM 74]
MGG_09519	-2.624	6.78e-07	serine/threonine-protein kinase cot-1 (1432 nt)	-	-	-	gi|226226329|ref|YP_002760435.1|/1.25036e-19/putative serine/threonine protein kinase [Gemmatimonas aurantiaca T-27]
MGG_04555	-2.623	5.59e-48	conserved hypothetical protein (1531 nt)	-	-	-	-
MGG_02573	-2.62	6.37e-142	beta-1,3-glucan-binding protein (1721 nt)	-	-	-	gi|283847913|ref|ZP_06365339.1|/1.05523e-23/Glucan endo-1,3-beta-D-glucosidase [Bacillus cellulosilyticus DSM 2522]
MGG_13219	-2.618	8.03e-70	DUF323 domain-containing protein (3542 nt)	-	-	-	gi|162455355|ref|YP_001617722.1|/6.90054e-10/hypothetical protein sce7073 [Sorangium cellulosum 'So ce 56']
MGG_15036	-2.596	1.05e-36	conserved hypothetical protein (719 nt)	-	-	-	-
MGG_01752	-2.592	1.35e-70	conserved hypothetical protein (1975 nt)	-	-	-	-
MGG_05638	-2.592	0	hypothetical protein (1252 nt)	-	-	-	-
MGG_07631	-2.587	8.23e-05	fungal cellulose binding domain-containing protein (1425 nt)	-	-	-	-
MGG_15084	-2.587	8.23e-05	predicted protein (727 nt)	-	-	-	-
MGG_09211	-2.587	8.23e-05	sulfite reductase flavoprotein alpha-component (2136 nt)	-	-	-	gi|163857360|ref|YP_001631658.1|/2.28321e-18/putative sulfite reductase (NADPH) flavoprotein alpha-component [Bordetella petrii DSM 12804]
MGG_06203	-2.585	0	high-affinity glucose transporter RGT2 (2102 nt)	-	-	-	gi|167628082|ref|YP_001678582.1|/3.38451e-46/2-alkenal reductase [Francisella philomiragia subsp. philomiragia ATCC 25017]
MGG_01127	-2.565	0	conserved hypothetical protein (3674 nt)	-	-	-	-
MGG_14804	-2.562	1.04e-12	hypothetical protein (905 nt)	-	-	-	-
MGG_07630	-2.559	7.45e-25	hypothetical protein (782 nt)	-	-	-	-
MGG_14303	-2.55	4.43e-09	beta-xylosidase (1641 nt)	-	GO:0004553//hydrolase activity, hydrolyzing O-glycosyl compounds	-	gi|86358065|ref|YP_469957.1|/7.32903e-176/beta-xylosidase protein [Rhizobium etli CFN 42]
MGG_04768	-2.549	5.81e-274	conserved hypothetical protein (1869 nt)	-	-	-	-
MGG_11529	-2.547	4.65e-39	hypothetical protein (2088 nt)	-	-	-	-
MGG_03463	-2.542	1.84e-18	conserved hypothetical protein (2872 nt)	-	-	-	-
MGG_10710	-2.54	1.06e-33	oxidoreductase (1712 nt)	-	-	-	gi|21218805|ref|NP_624584.1|/1.1797e-75/oxidoreductase [Streptomyces coelicolor A3(2)]
MGG_05684	-2.535	4.52e-14	xaa-Pro dipeptidase (1877 nt)	-	-	-	gi|260912656|ref|ZP_05919142.1|/1.10061e-37/xaa-Pro aminopeptidase [Pasteurella dagmatis ATCC 43325]
MGG_10685	-2.534	1.88e-17	predicted protein (837 nt)	-	-	-	-
MGG_09806	-2.531	1.8e-11	conserved hypothetical protein (1431 nt)	-	-	-	gi|223934743|ref|ZP_03626663.1|/2.98298e-13/hypothetical protein Cflav_PD5774 [bacterium Ellin514]
MGG_06250	-2.528	1.53e-179	conserved hypothetical protein (1748 nt)	-	-	-	gi|87310493|ref|ZP_01092622.1|/7.53067e-07/sterol desaturase [Blastopirellula marina DSM 3645]
MGG_06416	-2.519	2.1e-05	conserved hypothetical protein (2257 nt)	-	-	-	-
MGG_00631	-2.519	2.1e-05	conserved hypothetical protein (2022 nt)	-	-	-	-
MGG_01114	-2.519	0	alcohol dehydrogenase (1587 nt)	-	GO:0003824//catalytic activity	-	gi|118469450|ref|YP_885756.1|/1.01475e-49/2-deoxy-scyllo-inosamine dehydrogenase [Mycobacterium smegmatis str. MC2 155]
MGG_10533	-2.501	9.79e-22	agmatinase (1677 nt)	-	GO:0046872//metal ion binding;GO:0016813//hydrolase activity, acting on carbon-nitrogen (but not peptide) bonds, in linear amidines	-	gi|118469662|ref|YP_888649.1|/1.41221e-37/agmatinase [Mycobacterium smegmatis str. MC2 155]
MGG_13180	-2.499	1.24e-08	predicted protein (614 nt)	-	-	-	-
MGG_00195	-2.496	0	clock-controlled gene-9 protein (3788 nt)	-	-	-	gi|14590874|ref|NP_142946.1|/3.20042e-21/hypothetical protein PH1035 [Pyrococcus horikoshii OT3]
MGG_13768	-2.491	8.02e-12	ent-kaurene oxidase (1614 nt)	-	-	-	gi|149923747|ref|ZP_01912140.1|/6.8069e-09/cytochrome P450 [Plesiocystis pacifica SIR-1]
MGG_03883	-2.481	0	alpha-1,2-mannosyltransferase alg-11 (2370 nt)	-	-	-	gi|159041778|ref|YP_001541030.1|/9.79256e-10/glycosyl transferase group 1 [Caldivirga maquilingensis IC-167]
MGG_07102	-2.477	2.48e-39	conserved hypothetical protein (1514 nt)	-	-	-	-
MGG_06644	-2.477	1.26e-52	tartrate transporter (2091 nt)	-	-	-	gi|89897514|ref|YP_521001.1|/1.04913e-14/hypothetical protein DSY4768 [Desulfitobacterium hafniense Y51]
MGG_05693	-2.473	0.000233112	MIF domain-containing protein (1653 nt)	-	-	-	-
MGG_09728	-2.472	2.38e-16	lactose permease (2178 nt)	-	-	-	gi|254295215|ref|YP_003061238.1|/6.74285e-18/sugar transporter [Hirschia baltica ATCC 49814]
MGG_06169	-2.456	3.28e-78	conserved hypothetical protein (1616 nt)	-	-	-	-
MGG_02805	-2.454	8.7e-163	hypothetical protein (669 nt)	-	-	-	-
MGG_08912	-2.451	1.12e-36	predicted protein (1642 nt)	-	-	-	-
MGG_05844	-2.45	2.5e-34	mannan endo-1,4-beta-mannosidase 1 precursor (1348 nt)	-	GO:0003824//catalytic activity	-	gi|117927824|ref|YP_872375.1|/4.53995e-42/cellulose-binding family II protein [Acidothermus cellulolyticus 11B]
MGG_01908	-2.444	4.22e-71	FAD dependent oxidoreductase superfamily protein (1568 nt)	-	-	-	gi|54296580|ref|YP_122949.1|/1.40364e-19/hypothetical protein lpp0611 [Legionella pneumophila str. Paris]
MGG_01516	-2.442	1.53e-13	conserved hypothetical protein (2297 nt)	-	-	-	gi|260575340|ref|ZP_05843340.1|/3.46292e-12/major facilitator superfamily MFS_1 [Rhodobacter sp. SW2]
MGG_09642	-2.441	2.17e-07	alpha-amylase (2013 nt)	-	GO:0016787//hydrolase activity	-	gi|261409829|ref|YP_003246070.1|/4.72558e-87/alpha amylase catalytic region [Geobacillus sp. Y412MC10]
MGG_04067	-2.439	4.62e-18	GTPase-activating protein GYP7 (2780 nt)	-	-	-	-
MGG_05384	-2.438	1.39e-06	ankyrin repeat domain-containing protein 29 (4408 nt)	-	-	-	gi|189502738|ref|YP_001958455.1|/2.05771e-35/hypothetical protein Aasi_1435 [Candidatus Amoebophilus asiaticus 5a2]
MGG_06851	-2.432	8.95e-06	conserved hypothetical protein (1775 nt)	-	-	-	-
MGG_02368	-2.428	4.67e-26	galactose oxidase (2010 nt)	-	-	-	gi|256771848|ref|ZP_05511022.1|/1.52608e-109/lectin repeat domain protein [Streptomyces sp. C]
MGG_00194	-2.41	3.76e-10	conserved hypothetical protein (1407 nt)	-	-	-	-
MGG_08811	-2.409	6e-161	conserved hypothetical protein (1006 nt)	-	-	-	-
MGG_01703	-2.406	2.57e-12	SAC3/GANP domain protein (2023 nt)	-	-	-	-
MGG_11148	-2.404	1.79e-14	conserved hypothetical protein (1249 nt)	-	-	-	-
MGG_03404	-2.393	7.55e-117	hypothetical protein (1189 nt)	-	-	-	-
MGG_01593	-2.39	1.49e-18	conserved hypothetical protein (1841 nt)	-	-	-	-
MGG_00198	-2.385	0	bacterial hemoglobin (1820 nt)	-	GO:0005488//binding;GO:0016491//oxidoreductase activity	-	gi|33593213|ref|NP_880857.1|/3.96361e-85/nitric oxide dioxygenase [Bordetella pertussis Tohama I]
MGG_15217	-2.37	4.29e-32	hypothetical protein (1001 nt)	-	-	-	-
MGG_07626	-2.368	1.13e-117	cytochrome P450 monooxygenase (1952 nt)	-	-	-	gi|254422660|ref|ZP_05036378.1|/1.7879e-06/Cytochrome P450 superfamily [Synechococcus sp. PCC 7335]
MGG_00329	-2.367	1.29e-14	conserved hypothetical protein (2961 nt)	-	-	-	-
MGG_10098	-2.365	3.8e-06	predicted protein (2454 nt)	-	-	-	-
MGG_00532	-2.361	7.95e-14	conserved hypothetical protein (1949 nt)	-	-	-	-
MGG_14340	-2.358	5.39e-121	predicted protein (578 nt)	-	-	-	-
MGG_03288	-2.347	0	conserved hypothetical protein (2391 nt)	-	-	-	-
MGG_08206	-2.347	9.78e-07	amidohydrolase family protein (1133 nt)	-	-	-	gi|78061477|ref|YP_371385.1|/6.25544e-13/amidohydrolase 2 [Burkholderia sp. 383]
MGG_07177	-2.347	2.45e-05	hypothetical protein (513 nt)	-	-	-	-
MGG_05806	-2.341	4.79e-41	hypothetical protein (2313 nt)	-	-	-	-
MGG_12797	-2.323	3.23e-91	hypothetical protein (1393 nt)	-	-	-	-
MGG_06421	-2.32	5.81e-31	calcium/calmodulin-dependent protein kinase kinase 2 (2486 nt)	-	GO:0016740//transferase activity	-	gi|256804073|ref|ZP_05533697.1|/1.21452e-18/serine/threonine protein kinase [Streptomyces viridochromogenes DSM 40736]
MGG_09292	-2.32	0.000160664	cystathionine gamma-synthase (2199 nt)	-	GO:0016740//transferase activity	-	gi|171911823|ref|ZP_02927293.1|/3.06812e-18/possible Cystathionine gamma-synthase [Verrucomicrobium spinosum DSM 4136]
MGG_06559	-2.312	0	cytochrome b-245 heavychain subunit beta (3661 nt)	-	-	-	gi|158336290|ref|YP_001517464.1|/3.60492e-54/oxidoreductase, putative [Acaryochloris marina MBIC11017]
MGG_12861	-2.289	1.03e-05	high-affinity methionine permease (2191 nt)	-	-	-	gi|257469681|ref|ZP_05633773.1|/2.71806e-06/amino acid permease-associated region [Fusobacterium ulcerans ATCC 49185]
MGG_05486	-2.289	1.03e-05	conserved hypothetical protein (1453 nt)	-	-	-	gi|171057511|ref|YP_001789860.1|/1.9112e-07/NAD-dependent epimerase/dehydratase [Leptothrix cholodnii SP-6]
MGG_01998	-2.276	4.87e-77	serine/threonine-protein kinase/endoribonuclease IRE1 (4089 nt)	-	-	-	gi|12963210|gb|AAK11171.1|/1.40231e-40/putative protein kinase [Haloferax volcanii]
MGG_09349	-2.273	5.37e-65	conserved hypothetical protein (1124 nt)	-	-	-	-
MGG_01585	-2.266	6.3e-45	translocator protein (983 nt)	-	-	-	gi|209520618|ref|ZP_03269372.1|/2.35264e-18/TspO and MBR like protein [Burkholderia sp. H160]
MGG_01421	-2.266	5.58e-48	conserved hypothetical protein (1779 nt)	-	-	-	-
MGG_04209	-2.265	1.75e-07	predicted protein (2172 nt)	-	-	-	-
MGG_10518	-2.265	0.000264338	(R)-benzylsuccinyl-CoA dehydrogenase (1368 nt)	-	GO:0016627//oxidoreductase activity, acting on the CH-CH group of donors	GO:0044242//cellular lipid catabolic process	gi|266629087|ref|ZP_06122001.1|/5.8853e-128/acyl-CoA dehydrogenase domain protein [Caulobacter segnis ATCC 21756]
MGG_01986	-2.256	6.62e-05	conserved hypothetical protein (987 nt)	-	-	-	gi|239945455|ref|ZP_04697392.1|/8.45343e-16/hypothetical protein SrosN15_30995 [Streptomyces roseosporus NRRL 15998]
MGG_05849	-2.254	4.1e-52	conserved hypothetical protein (1003 nt)	-	-	-	gi|163742819|ref|ZP_02150203.1|/4.07787e-20/hypothetical protein RG210_11895 [Phaeobacter gallaeciensis 2.10]
MGG_06869	-2.254	2.66e-152	conserved hypothetical protein (1826 nt)	-	-	-	-
MGG_13562	-2.249	1.68e-05	conserved hypothetical protein (1751 nt)	-	-	-	gi|256666523|ref|ZP_05477476.1|/4.11024e-23/YwtG [Streptomyces sp. AA4]
MGG_06475	-2.235	7.41e-08	alpha-actinin (2608 nt)	-	-	-	-
MGG_02095	-2.212	2.98e-169	conserved hypothetical protein (1259 nt)	-	-	-	gi|90409985|ref|ZP_01218002.1|/8.88652e-11/hypothetical protein P3TCK_04441 [Photobacterium profundum 3TCK]
MGG_13178	-2.209	6.97e-06	conserved hypothetical protein (1422 nt)	-	-	-	-
MGG_03199	-2.209	4.68e-22	hypothetical protein (1221 nt)	-	-	-	-
MGG_09212	-2.207	3.68e-61	nitroreductase (719 nt)	-	-	-	gi|15597771|ref|NP_251265.1|/1.55751e-56/hypothetical protein PA2575 [Pseudomonas aeruginosa PAO1]
MGG_09928	-2.203	3.88e-28	conserved hypothetical protein (1523 nt)	-	-	-	-
MGG_04212	-2.195	0	L-ornithine 5-monooxygenase (2465 nt)	-	-	-	gi|146307893|ref|YP_001188358.1|/1.60229e-63/lysine/ornithine N-monooxygenase-like protein [Pseudomonas mendocina ymp]
MGG_13236	-2.192	7.34e-123	conserved hypothetical protein (1240 nt)	-	-	-	-
MGG_12107	-2.186	1.32e-08	alpha-acetolactate decarboxylase (951 nt)	-	-	-	gi|227329586|ref|ZP_03833610.1|/1.54212e-27/alpha-acetolactate decarboxylase [Pectobacterium carotovorum subsp. carotovorum WPP14]
MGG_09936	-2.177	0	conserved hypothetical protein (1283 nt)	-	-	-	-
MGG_07793	-2.177	2.9e-06	dehydrogenase/reductase SDR family member 13 precursor (1050 nt)	-	-	-	gi|261409416|ref|YP_003245657.1|/2.87179e-25/short-chain dehydrogenase/reductase SDR [Geobacillus sp. Y412MC10]
MGG_04853	-2.17	2.14e-132	homeoprotein (3206 nt)	-	-	-	-
MGG_01490	-2.167	0	conserved hypothetical protein (1392 nt)	-	-	-	gi|124002631|ref|ZP_01687483.1|/8.94007e-07/transcriptional regulator, AraC family [Microscilla marina ATCC 23134]
MGG_09372	-2.164	5.45e-36	fasciclin domain family protein (1739 nt)	-	-	-	gi|254516659|ref|ZP_05128718.1|/6.30081e-08/beta-Ig-H3/fasciclin [gamma proteobacterium NOR5-3]
MGG_05281	-2.161	0.000175678	superoxide dismutase 1 copper chaperone (1558 nt)	-	-	-	-
MGG_05797	-2.157	1.62e-10	conserved hypothetical protein (1626 nt)	-	-	-	gi|171910374|ref|ZP_02925844.1|/3.62846e-26/ADP-heptose:LPS heptosyltransferase-like protein [Verrucomicrobium spinosum DSM 4136]
MGG_09361	-2.153	7.7e-163	hypothetical protein (1169 nt)	-	-	-	-
MGG_09459	-2.151	3.15e-31	conserved hypothetical protein (1333 nt)	-	-	-	-
MGG_07729	-2.15	1.14e-40	conserved hypothetical protein (2186 nt)	-	-	-	gi|171910374|ref|ZP_02925844.1|/2.18529e-08/ADP-heptose:LPS heptosyltransferase-like protein [Verrucomicrobium spinosum DSM 4136]
MGG_02933	-2.133	1.4e-47	palmitoyltransferase PFA5 (1561 nt)	-	-	-	-
MGG_03379	-2.124	7.16e-05	predicted protein (1395 nt)	-	-	-	-
MGG_09026	-2.121	2.93e-15	conserved hypothetical protein (1617 nt)	-	-	-	-
MGG_02775	-2.119	1.94e-06	conserved hypothetical protein (1773 nt)	-	-	-	-
MGG_01461	-2.113	2.47e-34	conserved hypothetical protein (1540 nt)	-	-	-	-
MGG_05085	-2.111	7.93e-58	conserved hypothetical protein (2512 nt)	-	-	-	gi|271969842|ref|YP_003344038.1|/3.12839e-06/Arabinose efflux permease-like protein [Streptosporangium roseum DSM 43021]
MGG_05967	-2.109	6e-09	predicted protein (1769 nt)	-	-	-	-
MGG_12697	-2.105	1.62e-180	pheromone-regulated membrane protein 10 (3157 nt)	-	-	-	gi|89093219|ref|ZP_01166169.1|/2.14638e-15/hypothetical protein MED92_04042 [Oceanospirillum sp. MED92]
MGG_09549	-2.095	0	conserved hypothetical protein (774 nt)	-	-	-	-
MGG_04432	-2.094	8.73e-08	cytochrome P450 51 (1844 nt)	-	-	-	gi|149917920|ref|ZP_01906414.1|/1.49414e-55/cytochrome P450 51 [Plesiocystis pacifica SIR-1]
MGG_09546	-2.093	1.27e-25	conserved hypothetical protein (539 nt)	-	-	-	-
MGG_02000	-2.082	5.93e-51	conserved hypothetical protein (1604 nt)	-	-	-	-
MGG_08118	-2.082	2.25e-65	conserved hypothetical protein (1286 nt)	-	-	-	-
MGG_07179	-2.079	0.000115187	rhizopuspepsin-3 precursor (1643 nt)	-	-	-	gi|150397591|ref|YP_001328058.1|/3.45405e-08/peptidase A1 pepsin [Sinorhizobium medicae WSM419]
MGG_04763	-2.075	1.2e-05	predicted protein (601 nt)	-	-	-	-
MGG_01414	-2.075	1.2e-05	transcriptional activator xlnR (3578 nt)	-	-	-	-
MGG_05929	-2.072	1.29e-06	hexose transporter protein (1948 nt)	-	-	-	gi|163119678|ref|YP_080913.2|/2.39028e-27/sugar transporter YwtG [Bacillus licheniformis ATCC 14580]
MGG_09298	-2.057	5.8e-08	conserved hypothetical protein (687 nt)	-	-	-	-
MGG_03030	-2.04	1.92e-05	conserved hypothetical protein (939 nt)	-	-	-	-
MGG_05766	-2.025	9.35e-31	hypothetical protein (1105 nt)	-	-	-	-
MGG_06902	-2.009	1.01e-47	conserved hypothetical protein (2130 nt)	-	-	-	-
MGG_07717	-2.008	1.83e-59	conserved hypothetical protein (1612 nt)	-	-	-	-
MGG_05880	-2.005	0	glycerol uptake facilitator protein (1424 nt)	-	-	-	gi|255524096|ref|ZP_05391057.1|/8.58285e-21/MIP family channel protein [Clostridium carboxidivorans P7]
MGG_06470	-2.005	1.37e-32	DNA repair helicase RAD25 (2508 nt)	-	GO:0005488//binding	-	gi|183221905|ref|YP_001839901.1|/5.99959e-74/putative DNA repair helicase [Leptospira biflexa serovar Patoc strain 'Patoc 1 (Paris)']
MGG_05989	-2.002	1.3e-10	dipeptidyl aminopeptidase B (2337 nt)	-	-	-	gi|283820306|gb|ADB42144.1|/7.70656e-92/peptidase S9B dipeptidylpeptidase IV domain protein [Spirosoma linguale DSM 74]
MGG_10572	-1.999	5.84e-15	hydrolase (1058 nt)	-	-	-	gi|256779175|ref|ZP_05517638.1|/8.14876e-28/alpha/beta fold family hydrolase [Streptomyces hygroscopicus ATCC 53653]
MGG_02122	-1.995	2.52e-08	predicted protein (1728 nt)	-	-	-	-
MGG_10714	-1.981	1.7e-12	cyanide hydratase (1606 nt)	-	-	-	gi|170724582|ref|YP_001758608.1|/1.17879e-45/Nitrilase [Shewanella woodyi ATCC 51908]
MGG_05802	-1.975	0.000118759	conserved hypothetical protein (1022 nt)	-	-	-	-
MGG_01819	-1.967	4.9e-58	glycogen phosphorylase (3437 nt)	-	GO:0016740//transferase activity	-	gi|261416483|ref|YP_003250166.1|/0/glycogen/starch/alpha-glucan phosphorylase [Fibrobacter succinogenes subsp. succinogenes S85]
MGG_05850	-1.965	4.83e-05	fumarylacetoacetate hydrolase domain-containing protein 2A (1346 nt)	-	GO:0003824//catalytic activity	-	gi|283778567|ref|YP_003369322.1|/5.44487e-33/5-carboxymethyl-2-hydroxymuconateDelta-isomerase [Pirellula staleyi DSM 6068]
MGG_06133	-1.962	1.55e-131	C-4 methylsterol oxidase (1286 nt)	-	-	-	gi|149920224|ref|ZP_01908696.1|/1.083e-11/sterol desaturase family protein [Plesiocystis pacifica SIR-1]
MGG_01601	-1.952	7.64e-68	predicted protein (3717 nt)	-	-	-	-
MGG_00930	-1.951	7.23e-22	copper-transporting ATPase 1 (3615 nt)	-	GO:0016787//hydrolase activity	-	gi|15896888|ref|NP_350237.1|/1.51707e-113/heavy-metal transporting P-type ATPase [Clostridium acetobutylicum ATCC 824]
MGG_13137	-1.95	7.36e-13	ABC1 family protein (2025 nt)	-	-	-	gi|15679640|ref|NP_276757.1|/3.75255e-31/ABC transporter [Methanothermobacter thermautotrophicus str. Delta H]
MGG_06428	-1.947	8.69e-26	INSIG domain-containing protein (1682 nt)	-	-	-	-
MGG_00291	-1.938	1.15e-12	ankyrin repeat domain-containing protein 28 (6188 nt)	-	-	-	gi|189502738|ref|YP_001958455.1|/3.55412e-49/hypothetical protein Aasi_1435 [Candidatus Amoebophilus asiaticus 5a2]
MGG_06053	-1.932	5.76e-11	conserved hypothetical protein (1171 nt)	-	-	-	-
MGG_00684	-1.93	1.82e-24	conserved hypothetical protein (2018 nt)	-	-	-	-
MGG_07911	-1.923	2.93e-09	methyltransferase (705 nt)	-	-	-	gi|90424434|ref|YP_532804.1|/1.19366e-19/methyltransferase type 11 [Rhodopseudomonas palustris BisB18]
MGG_06132	-1.923	2.93e-09	conserved hypothetical protein (666 nt)	-	-	-	gi|115524714|ref|YP_781625.1|/1.76458e-06/pterin-4-alpha-carbinolamine dehydratase [Rhodopseudomonas palustris BisA53]
MGG_04334	-1.915	1.58e-11	FAD binding domain-containing protein (1726 nt)	-	-	-	gi|156129380|gb|ABU50908.1|/3.0923e-47/para-nitrophenol 4-monooxygenase [Pseudomonas sp. WBC-3]
MGG_11445	-1.911	3.67e-07	hypothetical protein (1011 nt)	-	-	-	-
MGG_13518	-1.903	1.15e-37	sorbose reductase SOU1 (1317 nt)	-	GO:0016491//oxidoreductase activity	-	gi|152965422|ref|YP_001361206.1|/7.98601e-31/short-chain dehydrogenase/reductase SDR [Kineococcus radiotolerans SRS30216]
MGG_09641	-1.899	0	conserved hypothetical protein (1381 nt)	-	-	-	-
MGG_06484	-1.893	6.3e-265	hypothetical protein (1602 nt)	-	-	-	-
MGG_03586	-1.888	9.97e-29	conserved hypothetical protein (2318 nt)	-	-	-	-
MGG_00352	-1.888	4.86e-05	conserved hypothetical protein (1838 nt)	-	-	-	-
MGG_14774	-1.887	1.99e-05	conserved hypothetical protein (950 nt)	-	-	-	-
MGG_08832	-1.883	1.23e-162	C-5 sterol desaturase (1672 nt)	-	-	-	gi|116328851|ref|YP_798571.1|/1.17243e-19/sterol desaturase [Leptospira borgpetersenii serovar Hardjo-bovis L550]
MGG_04362	-1.868	1.32e-93	hypothetical protein (1321 nt)	-	-	-	-
MGG_00163	-1.867	6.34e-08	conserved hypothetical protein (1498 nt)	-	-	-	gi|260424450|ref|YP_003212651.1|/4.91036e-06/hypothetical protein Ctu_1p00750 [Cronobacter turicensis]
MGG_01729	-1.866	2.36e-74	conserved hypothetical protein (1344 nt)	-	-	-	-
MGG_09797	-1.864	3.68e-07	conserved hypothetical protein (987 nt)	-	-	-	gi|256419307|ref|YP_003119960.1|/2.08699e-06/hypothetical protein Cpin_0259 [Chitinophaga pinensis DSM 2588]
MGG_10847	-1.864	1.54e-148	ankyrin repeat domain-containing protein 29 (2097 nt)	-	-	-	gi|119720190|ref|YP_920685.1|/1.64337e-37/ankyrin [Thermofilum pendens Hrk 5]
MGG_02855	-1.863	8.89e-07	vacuolar membrane PQ loop repeat protein (1488 nt)	-	-	-	-
MGG_05723	-1.857	9.15e-31	fluconazole resistance protein 1 (2329 nt)	-	-	-	gi|217977193|ref|YP_002361340.1|/1.99634e-15/major facilitator superfamily MFS_1 [Methylocella silvestris BL2]
MGG_04927	-1.854	9.54e-151	high-affinity nicotinic acid transporter (1889 nt)	-	-	-	gi|170748538|ref|YP_001754798.1|/9.27868e-35/major facilitator transporter [Methylobacterium radiotolerans JCM 2831]
MGG_14595	-1.851	7.58e-05	cadmium resistance transporter (987 nt)	-	-	-	gi|218249111|ref|YP_002374482.1|/9.32471e-23/cadmium resistance transporter [Cyanothece sp. PCC 8801]
MGG_06662	-1.838	1.38e-06	FAD binding domain-containing protein (1592 nt)	-	GO:0003824//catalytic activity	-	gi|116695545|ref|YP_841121.1|/2.07377e-10/6-hydroxy-D-nicotine oxidase [Ralstonia eutropha H16]
MGG_03864	-1.835	3.33e-06	hypothetical protein (1950 nt)	-	-	-	-
MGG_08922	-1.833	3.22e-13	conserved hypothetical protein (2460 nt)	-	-	-	-
MGG_06547	-1.83	1.87e-21	tartrate dehydrogenase/decarboxylase (1258 nt)	-	GO:0009027//tartrate dehydrogenase activity;GO:0046553;GO:0051287//NAD or NADH binding;GO:0050319	GO:0055114//oxidation reduction	gi|126668056|ref|ZP_01739019.1|/2.35907e-96/putative Isocitrate/isopropylmalate dehydrogenase / tartrate dehydrogenase ttuC [Marinobacter sp. ELB17]
MGG_08552	-1.826	2.96e-32	hypothetical protein (719 nt)	-	-	-	-
MGG_00399	-1.826	1.8e-42	DUF833 domain-containing protein (1803 nt)	-	-	-	gi|255061444|ref|ZP_05313533.1|/3.61362e-14/protein of unknown function DUF833 [Geobacter sp. M18]
MGG_04110	-1.824	9.41e-87	queuine tRNA-ribosyltransferase (1322 nt)	-	-	-	gi|255254257|ref|ZP_05333815.1|/6.47264e-84/queuine tRNA-ribosyltransferase [Thermoanaerobacter italicus Ab9]
MGG_01134	-1.822	1.14e-102	UTR2 protein (2622 nt)	-	-	-	gi|254294472|ref|YP_003060495.1|/2.79612e-13/glycoside hydrolase family 16 [Hirschia baltica ATCC 49814]
MGG_03159	-1.82	4.8e-05	YdiU domain protein (1992 nt)	-	-	-	gi|237653304|ref|YP_002889618.1|/1.62707e-79/protein of unknown function UPF0061 [Thauera sp. MZ1T]
MGG_12322	-1.814	8.74e-49	DUF907 domain protein (2908 nt)	-	-	-	-
MGG_09942	-1.806	8.83e-20	conserved hypothetical protein (1987 nt)	-	-	-	gi|83855311|ref|ZP_00948841.1|/1.95054e-16/putative alpha/beta hydrolase [Sulfitobacter sp. NAS-14.1]
MGG_06189	-1.803	0	conserved hypothetical protein (2512 nt)	-	-	-	gi|83856537|ref|ZP_00950066.1|/1.27442e-07/putative membrane-anchored cell surface protein [Croceibacter atlanticus HTCC2559]
MGG_14205	-1.797	9.36e-26	conserved hypothetical protein (1407 nt)	-	-	-	-
MGG_02407	-1.796	2.2e-25	conserved hypothetical protein (728 nt)	-	-	-	-
MGG_01194	-1.794	3.04e-05	thioesterase family protein (1134 nt)	-	-	-	gi|254427856|ref|ZP_05041563.1|/5.69428e-06/thioesterase family protein, putative [Alcanivorax sp. DG881]
MGG_04825	-1.794	6.55e-12	endopolyphosphatase (2138 nt)	-	-	-	-
MGG_00725	-1.788	4.16e-88	conserved hypothetical protein (2613 nt)	-	-	-	-
MGG_08363	-1.783	4.05e-29	conserved hypothetical protein (1313 nt)	-	-	-	gi|114327711|ref|YP_744868.1|/6.13549e-15/oxidoreductase [Granulibacter bethesdensis CGDNIH1]
MGG_00539	-1.782	0	hypothetical protein (1304 nt)	-	-	-	-
MGG_00832	-1.771	1.92e-05	cytochrome P450 (1964 nt)	-	-	-	gi|190333627|gb|ACE73821.1|/4.70681e-09/putative cytochrome P450 [Streptomyces peucetius ATCC 27952]
MGG_13930	-1.77	2.08e-06	MFS hexose transporter (1634 nt)	-	-	-	gi|257389257|ref|YP_003179030.1|/6.62988e-36/sugar transporter [Halomicrobium mukohataei DSM 12286]
MGG_09497	-1.768	1.34e-77	conserved hypothetical protein (2090 nt)	-	-	-	-
MGG_15157	-1.768	1.99e-13	acetyltransferase (1233 nt)	-	-	-	-
MGG_00978	-1.764	2.72e-24	conserved hypothetical protein (1565 nt)	-	-	-	-
MGG_06469	-1.762	5.01e-06	potassium transport protein 1 (2746 nt)	-	-	-	gi|220908586|ref|YP_002483897.1|/6.08911e-12/potassium uptake protein, TrkH family [Cyanothece sp. PCC 7425]
MGG_07289	-1.752	5.79e-84	glycogen synthase (2858 nt)	-	GO:0016740//transferase activity	-	gi|110637984|ref|YP_678191.1|/2.39772e-140/glycogen synthase, glycosyltransferase family 3 protein [Cytophaga hutchinsonii ATCC 33406]
MGG_06872	-1.75	0.000114061	conserved hypothetical protein (2267 nt)	-	-	-	gi|86743139|ref|YP_483539.1|/6.9343e-10/cytochrome P450 [Frankia sp. CcI3]
MGG_01191	-1.747	1.16e-09	conserved hypothetical protein (1907 nt)	-	-	-	gi|158318998|ref|YP_001511506.1|/1.37942e-19/hyaluronan synthase [Frankia sp. EAN1pec]
MGG_10941	-1.734	1.64e-46	cation-transporting ATPase pacS (3654 nt)	-	-	-	gi|258542992|ref|YP_003188425.1|/1.72566e-56/cation/heavy metal transporter [Acetobacter pasteurianus IFO 3283-01]
MGG_04099	-1.727	1.05e-12	allantoate permease (1802 nt)	-	-	-	gi|154151713|ref|YP_001405331.1|/9.81803e-20/major facilitator transporter [Candidatus Methanoregula boonei 6A8]
MGG_10181	-1.709	1.44e-76	serine/threonine-protein kinase ksp1 (2560 nt)	-	-	-	gi|23098964|ref|NP_692430.1|/2.79763e-26/serine:threonine protein kinase [Oceanobacillus iheyensis HTE831]
MGG_01575	-1.708	0	hypothetical protein (1425 nt)	-	-	-	-
MGG_04206	-1.703	9.56e-16	conserved hypothetical protein (1908 nt)	-	-	-	-
MGG_05715	-1.702	4.03e-09	verprolin (3048 nt)	-	-	-	-
MGG_05342	-1.686	2.84e-118	ribonuclease Trv (1342 nt)	-	-	-	-
MGG_01874	-1.685	3.22e-07	DUF895 domain membrane protein (1544 nt)	-	-	-	-
MGG_03569	-1.68	1.77e-05	fatty acid desaturase (1814 nt)	-	-	-	gi|239934274|ref|ZP_04691227.1|/2.20105e-27/fatty acid desaturase [Streptomyces ghanaensis ATCC 14672]
MGG_09076	-1.676	5.21e-25	conserved hypothetical protein (1581 nt)	-	-	-	gi|158422057|ref|YP_001523349.1|/3.63878e-09/putative transmembrane transport protein [Azorhizobium caulinodans ORS 571]
MGG_14796	-1.672	2.91e-06	candidapepsin-3 (1606 nt)	-	-	-	-
MGG_06440	-1.664	1.08e-65	pH-response regulator protein palH/rim-21 (3051 nt)	-	-	-	-
MGG_02893	-1.66	0.000165706	conserved hypothetical protein (742 nt)	-	-	-	-
MGG_00211	-1.657	6.99e-06	1-phosphatidylinositol-4,5-bisphosphate phosphodiesterase delta-3 (1809 nt)	-	-	-	-
MGG_03234	-1.656	3.06e-07	conserved hypothetical protein (984 nt)	-	-	-	-
MGG_12853	-1.653	2.68e-05	thioesterase family protein (1161 nt)	-	-	-	gi|224797154|gb|ACN62574.1|/2.38765e-07/PaaI [Dietzia sp. E1]
MGG_10440	-1.624	0.000250384	conserved hypothetical protein (547 nt)	-	-	-	gi|14521450|ref|NP_126926.1|/3.46803e-21/translation initiation inhibitor, putative [Pyrococcus abyssi GE5]
MGG_09165	-1.624	0.000250384	predicted protein (2094 nt)	-	-	-	gi|256378079|ref|YP_003101739.1|/3.9409e-07/hypothetical protein Amir_4030 [Actinosynnema mirum DSM 43827]
MGG_11739	-1.614	9.64e-37	hypothetical protein (1704 nt)	-	-	-	-
MGG_09883	-1.605	5.72e-100	conserved hypothetical protein (1050 nt)	-	-	-	-
MGG_01515	-1.595	1.16e-08	predicted protein (1015 nt)	-	-	-	-
MGG_08166	-1.59	1.83e-18	HAD-superfamily hydrolase (1153 nt)	-	-	-	gi|152968149|ref|YP_001363933.1|/1.16742e-30/HAD-superfamily hydrolase, subfamily IA, variant 3 [Kineococcus radiotolerans SRS30216]
MGG_13177	-1.588	4.62e-09	cytosolic Cu/Zn superoxide dismutase (1576 nt)	-	-	-	-
MGG_02708	-1.577	0	conserved hypothetical protein (1735 nt)	-	-	-	gi|239932831|ref|ZP_04689784.1|/6.93477e-07/amino acid adenylation [Streptomyces ghanaensis ATCC 14672]
MGG_04536	-1.565	1.72e-09	conserved hypothetical protein (3281 nt)	-	-	-	gi|170726785|ref|YP_001760811.1|/1.05263e-09/hypothetical protein Swoo_2438 [Shewanella woodyi ATCC 51908]
MGG_08936	-1.562	2.39e-07	predicted protein (2464 nt)	-	-	-	-
MGG_00342	-1.558	1.5e-07	conserved hypothetical protein (2086 nt)	-	-	-	-
MGG_00179	-1.552	2.12e-122	conserved hypothetical protein (3592 nt)	-	-	-	-
MGG_07234	-1.546	7.35e-170	FK506-binding protein 2 (1460 nt)	-	GO:0016853//isomerase activity	-	gi|260434481|ref|ZP_05788451.1|/1.63681e-08/peptidylprolyl isomerase [Synechococcus sp. WH 8109]
MGG_11606	-1.542	2.43e-31	predicted protein (1029 nt)	-	-	-	-
MGG_00530	-1.542	2.06e-34	endoglucanase E1 (1236 nt)	-	GO:0003824//catalytic activity	-	gi|19572317|emb|CAD19084.1|/3.40044e-47/cellulase [Stigmatella aurantiaca]
MGG_06193	-1.541	1.28e-19	solute carrier family 25 member 33 (1617 nt)	-	-	-	-
MGG_01909	-1.539	1.42e-15	conserved hypothetical protein (1012 nt)	-	-	-	-
MGG_09131	-1.53	1.13e-40	alpha/beta hydrolase (1029 nt)	-	GO:0003824//catalytic activity	-	gi|158313846|ref|YP_001506354.1|/3.85952e-27/alpha/beta hydrolase fold [Frankia sp. EAN1pec]
MGG_12936	-1.526	0	alternative oxidase (1587 nt)	-	-	-	gi|110680239|ref|YP_683246.1|/1.12715e-32/alternative oxidase [Roseobacter denitrificans OCh 114]
MGG_03186	-1.524	3.01e-27	1,4-alpha-glucan-branching enzyme (2617 nt)	-	GO:0016740//transferase activity	-	gi|110637750|ref|YP_677957.1|/1.72843e-165/glycogen branching protein [Cytophaga hutchinsonii ATCC 33406]
MGG_09717	-1.522	2.02e-05	glucooligosaccharide oxidase (2740 nt)	-	-	-	gi|167566817|ref|ZP_02359733.1|/1.11388e-28/putative oxidoreductase, oxygen dependent, FAD-dependent protein [Burkholderia oklahomensis EO147]
MGG_05083	-1.52	1.25e-22	hypothetical protein (1033 nt)	-	-	-	-
MGG_00548	-1.514	0	ctr copper transporter family protein (1572 nt)	-	-	-	-
MGG_13172	-1.513	3.53e-11	WLM domain-containing protein (1470 nt)	-	-	-	-
MGG_11650	-1.513	8.08e-09	hypothetical protein (1938 nt)	-	-	-	-
MGG_13767	-1.506	0.000320184	lovastatin nonaketide synthase (8053 nt)	-	-	-	gi|196228331|ref|ZP_03127198.1|/6.18473e-150/Erythronolide synthase [Chthoniobacter flavus Ellin428]
MGG_02759	-1.504	8.15e-11	conserved hypothetical protein (3165 nt)	-	-	-	-
MGG_14115	-1.501	8.26e-12	GabA permease (1724 nt)	-	-	-	gi|256673082|ref|ZP_05484035.1|/3.14779e-60/amino acid/metabolite permease [Streptomyces sp. AA4]
